# Supplementary material for: The non-classical major histocompatibility complex II protein SLA-DM is crucial for African swine fever virus replication
Source: Sci Rep. 2023 Aug 21;13:10342. doi: 10.1038/s41598-023-36788-9 (PMC10442341; doi:10.1038/s41598-023-36788-9)
Supplement: Supplementary file 2 — Supplementary Information 2. [file 41598_2023_36788_MOESM2_ESM.xlsx]

## Sheet: Supplementary Table 6
Table S6. List of identified proteins in WSL and WSLKO cells. MS-analysis of whole cell lysates of WSL, WSL SLA-DMAKO (11), WSL SLA-DMBKO (9), WSL RFXAPKO (6), and WSL CIITAKO cells (1) was performed on three independently treated samples on a proteome wide level.
	porcine protein identifier	CIITA_1.MaxLFQ.Intensity	CIITA_2.MaxLFQ.Intensity	CIITA_3.MaxLFQ.Intensity	DMA_1.MaxLFQ.Intensity	DMA_2.MaxLFQ.Intensity	DMA_3.MaxLFQ.Intensity	DMB_1.MaxLFQ.Intensity	DMB_2.MaxLFQ.Intensity	DMB_3.MaxLFQ.Intensity	RFXAP_1.MaxLFQ.Intensity	RFXAP_2.MaxLFQ.Intensity	RFXAP_3.MaxLFQ.Intensity	WSLc_1.MaxLFQ.Intensity	WSLc_2.MaxLFQ.Intensity	WSLc_3.MaxLFQ.Intensity	HGNC	ensembl_gene_id	Student's T-test Significant SLA-DMA_WSLc	Student's T-test Significant SLA-DMB_WSLc	Student's T-test Significant CIITA_WSLc	Student's T-test Significant RFXAP_WSLc
1	ENSSSCP00000000011	91574.8	103543	115640	140091	140683	144508	120627	119465	115688	130787	123370	112948	123908	135725	124045	FBLN1	ENSSSCG00000000010
2	ENSSSCP00000000020	302620	323957	309388	293007	315061	302744	277792	294087	284745	313540	318065	291430	291656	274206	268235	NUP50	ENSSSCG00000000019
3	ENSSSCP00000000033	30062.7	32154.8	37567.3	35167	34359.9	43246.2	38975.2	0	0	33827.6	37831.3	30463.5	47625.3	53052.9	44114.6	MCAT	ENSSSCG00000000031
4	ENSSSCP00000000035	0	32133.7	32771.2	41793.7	51428.2	53150.6	35692.3	42442.6	33038.5	44923.5	42209.1	0	35172	30570.8	38116.3	TSPO	ENSSSCG00000000033
5	ENSSSCP00000000036	306833	348771	378046	311057	317694	319325	299430	303913	316961	335471	330540	266020	312972	324284	296340	TTLL12	ENSSSCG00000000034
6	ENSSSCP00000000049	38519.7	72927.3	86215.9	72285.7	96093.4	87715	78572.8	76623.4	64147.1	88085.5	89807.6	44628.4	89885.9	95437.4	84833.1	NDUFA6	ENSSSCG00000000045
7	ENSSSCP00000000064	470504	464547	456106	496591	438816	447067	425563	434229	453648	459690	430259	506246	445143	420556	473264	SNU13	ENSSSCG00000000058
8	ENSSSCP00000000065	75935.6	86801.9	96251.8	91966.3	93742.5	91701.5	96019.2	92170.6	87999.5	95117.7	96935.3	81224.9	94726.6	88786.5	96218.4	XRCC6	ENSSSCG00000000059
9	ENSSSCP00000000070	683022	756766	801562	771453	738745	747576	801461	729196	804650	733909	746542	691821	885012	860272	869948	ACO2	ENSSSCG00000000064	+			+
10	ENSSSCP00000000076	1.14506e+06	873018	895528	911597	802319	737860	900542	873308	919658	754799	787184	1.1711e+06	958315	880274	912209	ST13	ENSSSCG00000000071
11	ENSSSCP00000000077	89587.6	98117.1	98476.3	97089.9	72389.4	90487.4	98023.6	118709	116814	88491.8	117139	0	84655.7	75028.2	84718.4	SLC25A17	ENSSSCG00000000072
12	ENSSSCP00000000080	40658	41054.7	39770.5	40367.4	42931.9	0	36535.2	41796	36758.5	40667.6	41035.7	0	46856.2	45233.1	47600.3	MRTFA	ENSSSCG00000000075			+	+
13	ENSSSCP00000000082	179543	187404	185402	178938	175032	181258	169284	163607	174146	181694	174399	175060	173720	201724	176183	ADSL	ENSSSCG00000000077
14	ENSSSCP00000000083	20789.2	23308.4	23466	22127.8	26697.5	25510.6	24775.2	24997.6	21724.6	26484.2	27387.8	26789.8	26521.4	25854.9	25239.5	TNRC6B	ENSSSCG00000000078
15	ENSSSCP00000000091	37211.9	43795.7	39776.3	40460.1	41310	37577	33492.1	42387.7	37929.1	46402.7	44359.7	0	39244.3	42183.1	36710.5	TAB1	ENSSSCG00000000087
16	ENSSSCP00000000095	23734.5	18738.8	18294.3	23951.4	20111	21016.4	21514.7	22738.7	18016.2	24087.1	23267.1	33021.3	19869.1	19172.6	0	APOBEC3H	ENSSSCG00000000091
17	ENSSSCP00000000096	67534.5	48369.2	59643.5	61453.5	0	0	0	60495.1	67805.6	49869.7	49384.2	0	51240.2	0	0	NPTXR	ENSSSCG00000000092
18	ENSSSCP00000000122	186995	205649	215341	214025	223908	217018	199618	189495	202931	211212	228294	161228	210128	202911	198383	MICALL1	ENSSSCG00000000118
19	ENSSSCP00000000126	0	0	0	0	15023.1	0	0	0	0	0	15476.7	0	0	0	0	GCAT	ENSSSCG00000029945
20	ENSSSCP00000000137	97271.8	71341.9	69492.8	76147	57857.2	65157.6	70815	70526	75648	71070.4	65189.1	141179	84880.8	71625.5	86640.5	TST	ENSSSCG00000000133
21	ENSSSCP00000000143	18026.8	34247.2	33634	53717.3	47442	42734.6	46072.1	35001.4	0	0	42663.2	58242.7	53873.3	60289.3	50185.1	IFT27	ENSSSCG00000000139
22	ENSSSCP00000000145	257685	261969	294580	274727	238359	270338	247535	255042	257462	277247	274360	230122	254288	257710	240197	EIF3D	ENSSSCG00000000141
23	ENSSSCP00000000148	111618	162972	212500	164482	177213	203639	136834	152452	163248	155846	132207	167839	165687	121389	166518	TXN2	ENSSSCG00000000144
24	ENSSSCP00000000162	46648.8	62322.9	57701.4	68849.2	61553.4	67608.1	63552.7	69710.4	62633.8	70944.4	65696.9	43531.5	74618.6	73186.1	68113.4	FBXO7	ENSSSCG00000000156
25	ENSSSCP00000000165	318432	295130	292038	288783	276302	272307	275561	267376	286651	278526	267726	340218	274437	245618	268492	RTCB	ENSSSCG00000000158
26	ENSSSCP00000000168	79236	85274.8	89889.4	76684	83498.5	80938.5	77159.3	71661.3	78750.7	81412.8	84384.6	73873.3	72818.6	72229.5	73047.7	PWP1	ENSSSCG00000000161
27	ENSSSCP00000000178	427893	424857	425904	425836	398511	417481	445691	462019	455306	460637	455124	430381	392055	392068	415747	CKAP4	ENSSSCG00000000171
28	ENSSSCP00000000183	82601.7	68732	70758	69378.8	63139.8	68311.6	67946.4	70830.1	72683.6	70410.8	68983.3	94925.7	67865.8	65682.4	73181.8	DDX23	ENSSSCG00000000176
29	ENSSSCP00000000193	84260.6	85701.2	85113.1	81426.4	82713.4	84460.7	80193.6	84265.2	82936.2	79865.5	79038.7	87723.8	91873.2	83540.1	82898	PRKAG1	ENSSSCG00000000185
30	ENSSSCP00000000199	12760708	9820315	10276722	11415037	8692776	8847880	9266088	10039821	10889743	9254619	9337546	12579476	8912161	8140813	9038675	TUBA1A	ENSSSCG00000000190
31	ENSSSCP00000000201	0	1.88033e+06	705922	1.60635e+06	1.11824e+06	806704	715708	1.57931e+06	1.04676e+06	932288	939126	0	794376	1.24813e+06	613783	TUBA1A	ENSSSCG00000000190
32	ENSSSCP00000000213	0	0	35177.2	0	0	0	0	0	0	35412.7	0	0	0	0	0	MCRS1	ENSSSCG00000000202
33	ENSSSCP00000000230	222957	211627	218986	210440	212605	203522	193488	207347	194327	198862	207947	178782	246507	223113	193666	RACGAP1	ENSSSCG00000000217
34	ENSSSCP00000000251	0	26386.7	0	47562.9	165619	0	37882.3	23234.3	30606.5	0	0	70889.4	0	0	0	KRT75	ENSSSCG00000000236
35	ENSSSCP00000000263	74328.1	175848	132127	214899	611082	125979	386929	232688	220569	67120.7	74251.6	204741	31942.9	46385.5	197967	KRT5	ENSSSCG00000000248
36	ENSSSCP00000000282	88845	91571.1	81152.7	90536.6	84514	88665.9	91064.8	96251.4	90993.9	89616.7	94232.4	88088.8	82680.4	83726	94792.9	C12orf10	ENSSSCG00000000267
37	ENSSSCP00000000283	85510.4	81271.8	82392	80856.9	62243.9	70463	71281.9	75002.2	78868.4	74786.8	75011.8	82893.3	58930.6	67075.9	70578.1	AAAS	ENSSSCG00000000268
38	ENSSSCP00000000291	35832.5	42242.7	39903.5	42366	46193.7	41281.6	43762	43152.9	41284.9	43961.2	46603.5	33619.7	43875.5	46653.3	41378.3	TARBP2	ENSSSCG00000000276
39	ENSSSCP00000000294	17517.2	0	15859.9	0	0	0	0	0	0	0	0	0	0	22376.5	0	ATF7	ENSSSCG00000000278
40	ENSSSCP00000000308	124538	128640	120195	98019.9	101241	100004	107488	117583	117393	112215	106422	111496	93833.1	100853	94911.7	ITGA5	ENSSSCG00000000293			+
41	ENSSSCP00000000313	0	51116.2	56909.6	51134.8	61151.5	58425.9	47199	39905.8	39979	54668.2	58292	0	53005.9	49317.4	50178.8	PPP1R1A	ENSSSCG00000000298
42	ENSSSCP00000000387	354523	313553	321895	335017	293794	316806	252118	268655	285797	321510	318144	378609	269943	263554	250438	DGKA	ENSSSCG00000000370			+
43	ENSSSCP00000000392	62816.8	68297.7	77969	79848.2	81820.8	86729.8	74055.2	70045	70152.1	75982.8	79136.1	65959.6	98709.7	87671.6	76642.7	CDK2	ENSSSCG00000000373
44	ENSSSCP00000000402	3.09769e+06	2941238	3.20015e+06	2.96284e+06	2.73026e+06	2.78371e+06	2.76657e+06	2.76768e+06	3102481	2752709	2.66162e+06	3.62717e+06	2626257	2.1992e+06	2677001	MYL6	ENSSSCG00000039795
45	ENSSSCP00000000403	0	72337.3	102379	96396.3	126809	112242	122970	59420.9	106529	57986.8	99754.9	0	94072.9	76851.6	107754	MYL6	ENSSSCG00000039795
46	ENSSSCP00000000419	310705	320783	299561	348169	297846	350792	316852	305944	339975	332031	308295	374763	324038	300401	308326	CNPY2	ENSSSCG00000000394
47	ENSSSCP00000000422	0	20497.2	18052.9	0	22174.3	0	21247.4	0	18341.2	0	0	0	28091.9	27763.5	28225.7	STAT2	ENSSSCG00000000396			+
48	ENSSSCP00000000425	0	0	0	7185.64	0	0	0	0	0	0	0	0	0	0	12520.4	TIMELESS	ENSSSCG00000000399
49	ENSSSCP00000000428	61809	0	41109.7	60822	0	0	46227	0	49686.4	0	40666.2	55225.7	0	0	46388.2	RBMS2	ENSSSCG00000000402
50	ENSSSCP00000000432	286092	320946	302724	276608	281688	274600	306880	282972	286350	285981	299299	263009	765360	728282	829777	ATP5F1B	ENSSSCG00000000405	+	+	+	+
51	ENSSSCP00000000433	715545	861058	719011	756454	698628	674426	617098	641331	756899	750062	834810	507975	722338	757610	607904	PTGES3	ENSSSCG00000000406
52	ENSSSCP00000000457	549195	518199	500427	563995	490706	477222	488580	542812	521706	549905	520129	469730	490881	513235	472557	DCTN2	ENSSSCG00000000444
53	ENSSSCP00000000464	54282.3	64921.4	70864.6	66450.9	70261.4	70985	61538.2	65729.7	63633.2	62626.3	67045.6	54503.7	76595.6	77903	71487.6	PIP4K2C	ENSSSCG00000000436
54	ENSSSCP00000000486	63689.6	60515.4	58963.4	60305	54159	56391.9	53881.9	58994.3	56327.3	59575.2	59379	58531.9	60345.2	57854.2	55532	USP15	ENSSSCG00000000457
55	ENSSSCP00000000527	840322	910089	993035	950873	922846	923010	918271	837244	893431	885451	906377	833837	942310	879092	898407	CCT2	ENSSSCG00000000496
56	ENSSSCP00000000531	29259.1	30434.7	23661.5	24586.6	23677.5	23247.9	26345.3	28113	29713.3	24373.7	23707.4	0	25634.9	30167.8	27808.2	RAB3IP	ENSSSCG00000000500
57	ENSSSCP00000000538	88181.8	0	71163.4	77901.6	89492.5	0	79435.5	70713.8	68915.8	0	87316.7	95029.8	86086.4	98805.6	93599.1	ZFC3H1	ENSSSCG00000000509
58	ENSSSCP00000000541	66607.4	63588.5	54647.3	60095	62655.9	63377.1	58578.9	58641.2	56349.8	60983.9	60853.8	63044.1	60971.9	65476.6	58328.7	TBC1D15	ENSSSCG00000000512
59	ENSSSCP00000000553	1.10784e+06	1.15901e+06	1.30878e+06	1.29879e+06	1.3484e+06	1.25024e+06	1.2717e+06	1.12189e+06	1.24049e+06	1.19312e+06	1.21671e+06	1.06914e+06	1.20626e+06	1.19086e+06	1.18993e+06	NAP1L1	ENSSSCG00000000522
60	ENSSSCP00000000555	25120	27166.1	25969.3	23580.4	26555.5	26262.1	25730.5	25731.2	25710.7	26586.7	27584.7	0	26315.7	27240.6	26257.4	OSBPL8	ENSSSCG00000027503
61	ENSSSCP00000000564	104260	113558	110325	124789	109246	123501	115467	110200	117031	116714	104740	101132	131221	111168	131104	IPO8	ENSSSCG00000000534
62	ENSSSCP00000000565	0	15087.1	18316.3	16247.8	0	0	0	0	17013.5	21634.4	21648.9	0	19912.3	19763.4	0	ERGIC2	ENSSSCG00000000536				+
63	ENSSSCP00000000573	21774.4	0	0	0	0	0	0	0	0	0	0	28033.2	0	0	0	CCDC91	ENSSSCG00000024232
64	ENSSSCP00000000579	46701.7	44325.4	43527.9	40503.2	41052	0	42561.3	44175.5	43885.8	40970.3	41804.6	49899.2	37611.2	31038	43795.4	PPFIBP1	ENSSSCG00000000549
65	ENSSSCP00000000606	7000841	6161725	7.03276e+06	7.18909e+06	6.81054e+06	6776038	6879164	6.60625e+06	7456654	6555332	6372510	7265766	6739348	6020990	6366473	LDHB	ENSSSCG00000000576
66	ENSSSCP00000000609	0	33251.4	35573.3	39715.4	0	47444.7	39022.5	38719.1	42639	36594.8	43177.1	41524	48914.5	32632.3	41288.9	GOLT1B	ENSSSCG00000000579
67	ENSSSCP00000000610	328236	380970	412492	369354	390680	389190	333782	373839	365616	406221	420359	366644	382983	377201	390857	RECQL	ENSSSCG00000000580
68	ENSSSCP00000000629	91883.4	113020	114115	114120	116257	112493	111756	120340	113110	118520	118934	81031.1	112800	124710	110821	DERA	ENSSSCG00000000599
69	ENSSSCP00000000642	107325	86278.7	78164.9	89319	78814.4	75236.7	80754.5	85372.1	85017.2	80037.9	78473	100171	76067.9	81314.2	78273.6	WBP11	ENSSSCG00000000611
70	ENSSSCP00000000665	55452.8	18002.4	22794.9	0	0	0	0	0	0	0	18606.9	60923.7	0	0	0	YBX3	ENSSSCG00000000633
71	ENSSSCP00000000667	233136	239468	235430	226738	263486	266107	236724	246950	256141	210614	250688	261451	247556	182764	253653	MAGOHB	ENSSSCG00000000635
72	ENSSSCP00000000701	35757.3	39953.1	34070.5	40122.2	0	0	44679.9	54546.5	35226.6	41522.8	43172.1	0	0	51558.2	54343.1	A2M	ENSSSCG00000000660
73	ENSSSCP00000000703	133657	0	66257.4	0	0	0	0	44178.2	0	0	0	162758	0	0	0	M6PR	ENSSSCG00000040743
74	ENSSSCP00000000726	26895.4	33460.7	32712.9	38752.4	28983	31677.2	28944.3	37679.4	33880.1	34853.1	28309.6	41086.2	36142.1	33522.8	31387.6	P3H3	ENSSSCG00000000681
75	ENSSSCP00000000728	0	30501.3	32848.8	0	32566.8	31052.8	0	30993.5	30374.1	26647.9	31742	0	32449	0	31917.3	CDCA3	ENSSSCG00000000683
76	ENSSSCP00000000730	2.98411e+06	2.65312e+06	2762451	2.99188e+06	2.39661e+06	2532045	2.59301e+06	2.81334e+06	2.86535e+06	2.7069e+06	2.5348e+06	2.42567e+06	2.68725e+06	2.60973e+06	2.47173e+06	TPI1	ENSSSCG00000000685
77	ENSSSCP00000000736	50217	53861.5	51128.8	44957.5	48454.3	47879	45556.1	49080.2	41812.7	47255.1	55824.1	45861.4	43477.1	52244.6	55783.7	MLF2	ENSSSCG00000000690
78	ENSSSCP00000000737	250992	217737	248099	228897	243679	249201	241368	224671	223300	225667	246914	216437	233405	221077	210304	COPS7A	ENSSSCG00000000691
79	ENSSSCP00000000739	111011	115534	115010	116786	122089	119093	120250	112325	116430	113223	116048	101057	127105	121970	122582	NCAPD2	ENSSSCG00000000693			+
80	ENSSSCP00000000742	181297	144958	139955	164131	126278	131882	130077	137812	151314	151104	132854	182388	136594	120621	122772	NOP2	ENSSSCG00000000696
81	ENSSSCP00000000748	24964	0	0	0	0	21159.2	19837.4	0	0	0	21707.6	0	23528.7	0	18462.2	ZNF384	ENSSSCG00000000702
82	ENSSSCP00000000766	70692.2	71107.6	72989.1	69212.2	53961.3	62299.5	60034.8	74190.6	60437.8	85133.3	73185.7	62163	84341.4	89747.5	75590.5	NDUFA9	ENSSSCG00000000719
83	ENSSSCP00000000770	0	18247.4	18065.6	21107.3	0	0	19412.6	0	20302.8	0	0	0	22291.9	0	21858.9	C12orf4	ENSSSCG00000000723			+
84	ENSSSCP00000000794	64591.3	67851.7	59670.2	70409.5	60528.7	60234.7	61539.4	66977	66943.5	67771.4	61452.7	58772.5	65541.8	71758.4	59626.4	WASHC1	ENSSSCG00000000746
85	ENSSSCP00000000812	30672.1	39899.2	34280.4	46088.1	42776.8	44954.2	41193.9	40697.5	39895.8	44915.8	38230.1	0	45810.1	43344.1	46344.3	HDHD5	ENSSSCG00000000764
86	ENSSSCP00000000817	94178.3	132769	135138	120523	134173	141518	136951	123923	125518	131165	129195	92797.3	136777	128076	136428	BID	ENSSSCG00000000769
87	ENSSSCP00000000826	19080.8	17524.9	17021.8	16853.5	16021	15300.8	18591.9	18258.2	16916.4	18473.9	18597.6	0	17006.1	18812	17476	KIF21A	ENSSSCG00000000779
88	ENSSSCP00000000842	0	24398.6	20941.8	0	19218.3	0	21766.4	0	22394.6	20368.6	0	0	18254.6	20947.2	21128	PPHLN1	ENSSSCG00000000793
89	ENSSSCP00000000848	1.12479e+06	1.1238e+06	1.16251e+06	1.09973e+06	1.04589e+06	1.07403e+06	995214	1.09894e+06	1.13952e+06	1.05468e+06	1.0749e+06	1.12585e+06	992274	991762	1.00372e+06	TWF1	ENSSSCG00000000798			+
90	ENSSSCP00000000849	75356.1	66369.1	59643	47852.5	50126.7	45474.8	46776.8	56376.8	43679.7	47252.2	51945.2	61927.7	47470.6	45416.5	52893.7	IRAK4	ENSSSCG00000000799
91	ENSSSCP00000000858	100517	112969	104727	104731	114750	118334	110166	112762	109322	121015	123113	104440	114018	117378	106126	SCAF11	ENSSSCG00000000806
92	ENSSSCP00000000893	152554	144582	135185	150917	137211	140011	148552	151463	155664	158368	156917	182817	141275	136913	143530	ALDH1L2	ENSSSCG00000000839
93	ENSSSCP00000000894	111272	116533	113068	113011	113331	111998	118181	117316	113380	113706	118716	100703	116129	115566	114782	WASHC4	ENSSSCG00000000840
94	ENSSSCP00000000895	33112.9	29422.8	28292.4	30214.8	29308.1	27348.3	29555	31912.6	29988.6	27208.2	27902.6	26921	34555.3	35981.8	34793.1	APPL2	ENSSSCG00000000841	+			+
95	ENSSSCP00000000906	1.36226e+06	1359447	1.42675e+06	1.30488e+06	1264802	1.27011e+06	1.37869e+06	1.41804e+06	1.47659e+06	1354061	1.35774e+06	1.46325e+06	1273441	1.28635e+06	1.36194e+06	HSP90B1	ENSSSCG00000000849
96	ENSSSCP00000000929	248431	263460	257093	250506	238022	253335	252638	270907	251496	261786	256067	279920	262737	269298	257943	UTP20	ENSSSCG00000000869
97	ENSSSCP00000000940	83206.1	86159.6	81800.6	93638.7	94928.1	94797	87007.8	91230.2	86448.7	91321.1	90667.6	77030.9	100009	95266.2	95386.8	SCYL2	ENSSSCG00000000877			+
98	ENSSSCP00000000947	24192.4	19498.1	23037.5	24600.6	27344.7	26615.2	24029.4	27162.5	26263.6	22923.3	27308.7	0	26239.2	27067.8	23069	APAF1	ENSSSCG00000000884
99	ENSSSCP00000000949	2.04597e+06	1.82443e+06	2.05861e+06	1.89871e+06	1.59643e+06	1.80087e+06	1.68711e+06	1.73309e+06	1.91058e+06	1.84044e+06	1.72985e+06	1.97757e+06	1.75597e+06	1.72459e+06	1742827	SLC25A3	ENSSSCG00000000886
100	ENSSSCP00000000954	444684	408474	416803	422669	364733	399409	388439	407927	415911	410235	418227	472704	382132	380763	370808	LTA4H	ENSSSCG00000000891
101	ENSSSCP00000000958	77362.8	74743.1	83321.2	78124.7	74330.2	81061.8	73974.8	70367.6	64809.2	81324.6	87448.1	132817	60360.9	67444.4	67293.8	SNRPF	ENSSSCG00000000895
102	ENSSSCP00000000971	403789	256699	218315	349504	273280	199415	208204	222521	266037	167345	140297	0	99881.1	0	203723	ENSSSCG00000000908	ENSSSCG00000000908
103	ENSSSCP00000000983	13084.5	15001.6	14730.7	15230.8	0	16679.3	18376.3	0	13997.9	16910	18859.5	0	18504.8	19098.1	16773.9	ATP2B1	ENSSSCG00000027898
104	ENSSSCP00000001032	87779.7	102074	108391	109232	113720	112230	110868	114358	111241	102942	106210	115618	112232	104733	108644	LMF2	ENSSSCG00000000964
105	ENSSSCP00000001033	28796.7	35981.2	33572.7	34863.8	30067.6	33168.9	0	41607.4	38242.1	40709.1	0	0	0	36808.6	40088.2	NCAPH2	ENSSSCG00000000965
106	ENSSSCP00000001041	22684.6	27192.8	26215.3	30367.8	32779.2	31314.9	27846.9	30866.3	22779.2	30698.6	32721.8	0	26659.7	26969.1	24186	SELENOO	ENSSSCG00000000973
107	ENSSSCP00000001048	0	23933.3	26045.1	21388.4	26584.9	30860.3	25306.6	25396	22434	20198.7	23002.6	0	27643.5	20165.9	26392.7	ALG12	ENSSSCG00000000980
108	ENSSSCP00000001049	80025.9	71027.4	83153.8	57836.9	36243.9	58569.6	40990.8	51353.5	62899.3	67832.1	59663.8	83226.7	66520.2	52944.8	39127.5	CRELD2	ENSSSCG00000000981
109	ENSSSCP00000001053	34624	54736.9	60591.1	60766.8	59771.7	69216.1	65770.8	58313.5	61108.5	65785	62787.5	33081.7	63764.2	56144.2	64367.9	EXOC2	ENSSSCG00000000985
110	ENSSSCP00000001062	125228	126173	122963	121797	132548	130513	129593	122072	122501	125823	130159	121194	110279	122163	131806	GMDS	ENSSSCG00000000994
111	ENSSSCP00000001068	0	20158.3	17867	30679.1	0	0	29008	29701.5	25532.5	0	0	23963.9	0	0	31170.7	CDY2B	ENSSSCG00000000999
112	ENSSSCP00000001068	0	20158.3	17867	30679.1	0	0	29008	29701.5	25532.5	0	0	23963.9	0	0	31170.7	CDYL	ENSSSCG00000000999
113	ENSSSCP00000001068	0	20158.3	17867	30679.1	0	0	29008	29701.5	25532.5	0	0	23963.9	0	0	31170.7	CDY1	ENSSSCG00000000999
114	ENSSSCP00000001068	0	20158.3	17867	30679.1	0	0	29008	29701.5	25532.5	0	0	23963.9	0	0	31170.7	CDY1B	ENSSSCG00000000999
115	ENSSSCP00000001068	0	20158.3	17867	30679.1	0	0	29008	29701.5	25532.5	0	0	23963.9	0	0	31170.7	CDY2A	ENSSSCG00000000999
116	ENSSSCP00000001070	193844	174498	183832	184349	170756	181108	177788	190039	194073	183928	182314	193289	193487	201945	199432	ECI2	ENSSSCG00000001000
117	ENSSSCP00000001072	58820.8	63363.8	66706.6	66908.1	59196.9	62860.2	59650.5	61260.7	63294.2	62454.3	61679.6	71481.8	63878.6	59515.3	61958.7	PRPF4B	ENSSSCG00000001002
118	ENSSSCP00000001076	5540309	5912333	6.4549e+06	6.24164e+06	5.97533e+06	6085201	5.57537e+06	5891714	6.24482e+06	5558891	5.75558e+06	5.50898e+06	5321772	5.38655e+06	5.30686e+06	TUBB	ENSSSCG00000001379	+
119	ENSSSCP00000001078	207116	182835	196111	209849	183458	203048	187814	216380	215566	183852	178750	287174	214743	244445	220444	BPHL	ENSSSCG00000001008
120	ENSSSCP00000001080	28110.8	31131.8	28096.8	26726.8	35957.6	30307.4	37224.1	30308.1	28750	29106.6	0	0	33600.2	37077.6	31111.6	WRNIP1	ENSSSCG00000001010
121	ENSSSCP00000001081	198217	182442	197543	192637	154476	169923	189143	206923	224248	176266	168728	204109	175035	183680	193916	SERPINB1	ENSSSCG00000001011
122	ENSSSCP00000001096	63559	66489.5	63266.1	73315	85213.5	72960.7	73246.2	68065.4	67106	74981.8	75509.4	74926.8	79300.8	71108.4	79802.1	DSP	ENSSSCG00000001025
123	ENSSSCP00000001109	131995	85748.5	130511	126521	96994.8	109942	120729	102871	108414	82145.1	91881.2	64855.7	138923	93498.9	100817	TMEM14C	ENSSSCG00000001038
124	ENSSSCP00000001127	34667.1	41442.5	40521.6	48217.9	44060.5	43973.7	40402.8	43615.9	41625.5	41525	42250.8	31589.5	46907.6	48644.7	42131	RANBP9	ENSSSCG00000001056
125	ENSSSCP00000001128	35739.7	36536.1	35533.2	40967.3	37489.4	40100.6	37173.1	39629.1	38349.9	36628.2	37600.2	42614	35831.2	35254.5	33959.5	MCUR1	ENSSSCG00000001057
126	ENSSSCP00000001133	0	0	19985.8	23625	0	21743.3	22229.3	0	0	21570.6	0	21889.1	28139.2	33694.1	26462.4	DTNBP1	ENSSSCG00000001062
127	ENSSSCP00000001139	190055	219339	0	0	0	0	0	0	0	0	0	146658	0	0	237874	CAP2	ENSSSCG00000001068
128	ENSSSCP00000001143	749811	662560	713904	597288	527292	623134	469937	521660	548759	657746	615284	630217	565732	590614	515132	TPMT	ENSSSCG00000001073
129	ENSSSCP00000001145	399542	371841	393020	412593	333242	357632	361259	377561	418927	375444	357678	403948	400045	387131	399977	DEK	ENSSSCG00000001075
130	ENSSSCP00000001155	101888	111527	110425	144302	144045	148215	105828	103327	86376.6	173792	178477	165517	106709	112019	106637	DCDC2	ENSSSCG00000001085	+			+
131	ENSSSCP00000001166	0	46510.5	30831.5	34995.7	45820.8	36747.9	48642.1	46825.1	39790.5	37700.2	0	0	44263.5	41695.5	43749.3	GMNN	ENSSSCG00000001095
132	ENSSSCP00000001238	8760853	5328662	5655090	6.48126e+06	4706154	5.38532e+06	5.40431e+06	5.99729e+06	6.7674e+06	5.19357e+06	4930015	10644337	6.65841e+06	5518060	5.47107e+06	HIST1H2AD	ENSSSCG00000032609
133	ENSSSCP00000001298	88426.4	82801.5	76020.7	169545	177735	164850	173959	174155	165413	33883.4	32709.7	36632.5	197757	196573	187843	SLA-E	ENSSSCG00000001229			+	+
134	ENSSSCP00000001318	22595.4	27399.1	23275.5	22413.8	25513.8	25362.8	18524.3	22552.3	22872	27127.5	25357.3	0	23369.9	24962.6	22631.2	PPP1R11	ENSSSCG00000024259
135	ENSSSCP00000001418	67989.1	67063.8	69209.4	72035.4	69664.3	66186	60617.3	63025.7	67394.6	73633.6	74288.7	81745.4	63881.6	68193.4	61793.8	GNL1	ENSSSCG00000001372
136	ENSSSCP00000001456	34773.9	38446.4	35440.7	38185.6	35928.6	37312.8	38440.4	37665.5	37264	40185.2	39849	34337.4	41589.5	38275.3	37081.8	DHX16	ENSSSCG00000001376
137	ENSSSCP00000001462	0	15566.2	0	14225.1	20739.8	17732.6	16278.7	0	0	0	18945.4	0	0	0	20163.2	DDR1	ENSSSCG00000001382
138	ENSSSCP00000001464	0	16580.3	14807.5	0	0	19456.7	17534.7	0	15491.1	0	0	0	0	19606.2	16742	VARS2	ENSSSCG00000001384
139	ENSSSCP00000001487	769060	766241	783766	790874	743230	769405	722745	702642	787349	787897	762976	691276	735762	687377	711696	DDX39B	ENSSSCG00000001400
140	ENSSSCP00000001498	41673.5	40967.4	35831.3	35499.4	35655.3	36245.5	34846.8	38967.4	36663.5	39447.1	41882	41979.2	35564.9	36505.1	35022.5	PRRC2A	ENSSSCG00000001409				+
141	ENSSSCP00000001500	870639	1.00599e+06	828207	880905	893101	883737	854593	964436	910292	933305	995384	842377	895008	871104	916826	BAG6	ENSSSCG00000001410
142	ENSSSCP00000001513	58034.7	63597.8	64349.5	47796.3	51863.9	47590.4	60617.9	60004.8	61884	56135.9	51622.4	44813.2	54422.1	64712.7	54330.3	NEU1	ENSSSCG00000001418
143	ENSSSCP00000001524	56894.8	62766.7	67587.5	63116.4	67331.4	66015.4	65697.1	63972	60478.9	60810.5	65628.6	65235.9	66174.8	67435.8	65426.6	SKIV2L	ENSSSCG00000001424
144	ENSSSCP00000001567	0	0	0	86642.3	55324.5	65211.8	55544.3	64052.1	87817.7	0	0	0	64933.4	81337.8	73148.3	SLA-DRA	ENSSSCG00000001453
145	ENSSSCP00000001574	0	0	0	247917	229909	242643	212508	226149	224340	0	0	0	262582	302271	238698	SLA-DQA	ENSSSCG00000001456
146	ENSSSCP00000001575	0	0	0	207618	165184	207130	163756	187534	211465	0	0	0	246962	213001	190257	SLA-DQB1	ENSSSCG00000001457
147	ENSSSCP00000001575	0	0	0	207618	165184	207130	163756	187534	211465	0	0	0	246962	213001	190257	SLA-DQB2	ENSSSCG00000001457
148	ENSSSCP00000001580	444780	429285	461115	527455	551677	533508	464981	460188	419718	444534	491819	452651	471990	472080	430956	PSMB8	ENSSSCG00000026951
149	ENSSSCP00000001583	89309.7	88928.9	87542.1	158112	129716	131799	102910	104742	99620.2	121614	131786	112414	150875	76788.2	113019	PSMB9	ENSSSCG00000001463
150	ENSSSCP00000001588	76238.8	88468.9	72645.7	90804.8	93650.6	88344.3	95262.9	95877.2	91621.2	86095.2	99535	64612.2	85505	87425.3	88136.2	TAP1	ENSSSCG00000025618
151	ENSSSCP00000001595	23449.4	24906.3	21800.8	23205.6	22822	24762.9	24307.8	22354.9	22665.1	21744.1	20608.6	21366.1	26676.6	27263.8	26168.8	BRD2	ENSSSCG00000001471				+
152	ENSSSCP00000001602	0	59734.9	47381.7	61978.6	61324.7	41093.2	56732	39659.6	54940.4	82487.2	45003.3	0	59310.6	0	57847.3	SLC39A7	ENSSSCG00000001475
153	ENSSSCP00000001605	0	22547.2	26126.5	0	0	25183	23155.8	0	0	18360.5	0	0	0	28313.5	0	HSD17B8	ENSSSCG00000001476
154	ENSSSCP00000001606	88866.2	101603	100981	90532.7	100437	101593	93526.9	90837.6	104168	102964	100906	79904.8	100385	101956	94557.7	RING1	ENSSSCG00000001477
155	ENSSSCP00000001618	51689	44647.1	48692.1	43401.9	46107.9	44934.9	44710.3	45703.2	40714.7	47779.9	49359.6	52150.2	46889.5	43573.3	48391	GCLC	ENSSSCG00000001488
156	ENSSSCP00000001630	30918.8	31296.5	30999.1	32645.7	27010.3	34978.2	0	42638.7	36474.4	35440	0	29299.8	30805.5	26966	35008.2	VPS52	ENSSSCG00000001501
157	ENSSSCP00000001631	2.38643e+06	2.11065e+06	2.02619e+06	2131456	1.72885e+06	1.90822e+06	1851966	1.91795e+06	2149240	1.99105e+06	1.83859e+06	2.51206e+06	1.87439e+06	1.538e+06	1.8537e+06	RPS18	ENSSSCG00000001502
158	ENSSSCP00000001634	261737	211463	204731	277735	202509	208562	225041	206404	220350	239647	213736	222811	222994	201743	201103	PFDN6	ENSSSCG00000001505
159	ENSSSCP00000001636	68590.8	71702.4	71681.4	76915.2	94096	66812.2	89181.6	82720.2	88382.6	75595.3	78205.1	39486.1	98392.7	94104.9	86989.6	TAPBP	ENSSSCG00000001507			+
160	ENSSSCP00000001639	45525.9	45184.6	40670.1	41715.8	43457.1	43144.7	41186.2	40068	39086.2	38661.1	41398.9	42676.6	41242.5	42107.3	39056.2	KIFC1	ENSSSCG00000001510
161	ENSSSCP00000001641	0	141401	173735	160509	214626	195372	189342	163817	180500	0	170645	0	180935	0	193994	CUTA	ENSSSCG00000001512
162	ENSSSCP00000001645	69884.2	77075.6	76574.1	79192.7	50757.1	62450.7	72730.1	73961.8	76738.9	74093	77463.9	91781.3	72972.3	74303.3	67650.3	BAK1	ENSSSCG00000001516
163	ENSSSCP00000001662	403193	316481	330239	342619	292129	360599	306427	266879	279290	339800	291325	374866	349516	339175	297813	SNRPC	ENSSSCG00000001531
164	ENSSSCP00000001665	51792.7	56459.3	50885.3	56058.8	58087.9	62650.5	61239.1	57638.2	56984.3	55619.9	58890.7	47559.9	67574.6	66166	63069	ANKS1A	ENSSSCG00000001534			+
165	ENSSSCP00000001688	115981	96300.6	101993	100125	102539	95727.1	94884.9	100913	98589.4	99492.6	98625.1	114833	101554	104748	101559	SRPK1	ENSSSCG00000001554
166	ENSSSCP00000001698	0	20802.5	18949.8	0	23692.3	20280.7	18523.9	22470.8	21437.9	18801.8	0	0	0	25228.9	0	STK38	ENSSSCG00000001563
167	ENSSSCP00000001699	801718	809716	953512	775686	749298	820628	729865	787574	793179	827464	823463	716793	758332	754259	670079	SRSF3	ENSSSCG00000001564
168	ENSSSCP00000001706	78388.2	78089.4	82085.9	65190	53259	63568.3	62804.9	73031.8	69066	64233.8	62939.4	74450.1	64223.4	54969.8	63940.4	MTCH1	ENSSSCG00000001571			+
169	ENSSSCP00000001713	58781.9	58328.1	58028.8	53616	54909.9	52996.3	47731	62938	54908.5	57170.6	56683.8	52223.8	55484.9	54972.8	54983.3	CMTR1	ENSSSCG00000001579			+
170	ENSSSCP00000001734	63942.7	54057.7	0	0	0	41643.6	75208.4	0	71563.8	74832.8	75601.2	0	0	0	59180.1	NFYA	ENSSSCG00000001611
171	ENSSSCP00000001776	41164.1	49717.8	46686.1	42455.6	41488.6	40901.7	37654	43254.3	40302.3	50227.4	47981.1	24724.8	55021.6	55308	53419.6	MRPS10	ENSSSCG00000001638	+
172	ENSSSCP00000001779	78481.1	86321.9	77651.3	94017.4	0	93507.1	99661.6	106222	0	0	0	0	106032	105594	0	UBR2	ENSSSCG00000001641	+		+
173	ENSSSCP00000001789	331537	165532	153885	142856	124805	140527	117833	149912	195088	170672	129320	0	132700	129175	131540	CNPY3	ENSSSCG00000001651
174	ENSSSCP00000001791	0	30328.1	0	0	0	0	0	0	0	0	0	0	0	0	34570.1	PEX6	ENSSSCG00000001653
175	ENSSSCP00000001794	80055	66015.5	53503.2	81689.2	42516.7	47938.1	54012.5	76422.2	67982.3	74357.6	62493.8	60648.7	68795.2	70247.1	56284.3	MEA1	ENSSSCG00000001655
176	ENSSSCP00000001800	0	0	0	0	0	17756.2	0	0	0	0	0	0	0	19756	0	CUL7	ENSSSCG00000001657
177	ENSSSCP00000001803	80524.4	86243.1	76332.2	87595.3	97772.9	96374.2	92753.9	93621	81750.3	88306.4	91356.2	96911.4	106593	108585	102308	KLC4	ENSSSCG00000001659			+
178	ENSSSCP00000001804	115682	109629	116829	118227	105573	111484	104042	119788	116708	106595	108424	109866	114301	120060	108661	PTK7	ENSSSCG00000001660
179	ENSSSCP00000001807	30075.9	38508.5	38282.5	41156.9	57593.7	42048.8	43082	0	35119.8	39063.2	36170.5	0	0	0	0	DNPH1	ENSSSCG00000026568
180	ENSSSCP00000001852	36008.1	39996.3	49569.8	51203	52393.3	46793.8	51128.2	41727.4	44605.7	43951.8	50217.1	36658.7	44112	49940.7	0	SLC29A1	ENSSSCG00000001700
181	ENSSSCP00000001854	4565749	4501964	4.61787e+06	4283777	3.95286e+06	4150063	3.91318e+06	4.06132e+06	4.34965e+06	4255752	4242947	4648823	3.84595e+06	3.82611e+06	3.81252e+06	HSP90AB1	ENSSSCG00000001701			+
182	ENSSSCP00000001855	74925.9	0	27008.9	0	0	0	0	0	0	0	0	75405.4	0	0	0	SLC35B2	ENSSSCG00000001702
183	ENSSSCP00000001856	25335.6	28822.6	31449.8	37445.3	0	34587	0	31573.3	31810.5	33487.2	33045.6	0	30165.5	31646.8	22101.4	NFKBIE	ENSSSCG00000001703
184	ENSSSCP00000001859	41419.7	42290	42384	43222.8	42263.9	41637	44974.4	46100.3	42754.7	43434	42198.6	39558.4	46832.4	50374.3	49923.3	AARS2	ENSSSCG00000001706	+		+
185	ENSSSCP00000001861	110773	110752	115839	113834	106684	112957	110262	113154	108418	109350	106892	104388	111110	113758	113665	CDC5L	ENSSSCG00000001708
186	ENSSSCP00000001914	114172	159249	177464	162744	156938	163595	145214	142359	151200	161909	156914	132044	183993	184487	158468	WDR61	ENSSSCG00000001757
187	ENSSSCP00000001934	92063.2	90442	80187.5	74549.1	72382.8	72057.5	72484.1	72065	79309.9	79910.5	79326.1	103100	70646.8	68948.6	73606.6	CTSH	ENSSSCG00000001770
188	ENSSSCP00000001939	49469.3	52819.8	54020.2	46361.9	56599.7	53425.1	50002.4	51076.3	52761.3	50861.6	53046.5	50996	55304.8	63164	46306.5	TMED3	ENSSSCG00000001773
189	ENSSSCP00000001959	146018	142802	146227	152243	138625	137157	132602	133116	140038	142346	143774	151477	141312	141617	130840	EFL1	ENSSSCG00000001792
190	ENSSSCP00000001984	729206	685278	733454	728064	724139	715710	756973	716799	743187	683902	687665	692312	692272	662704	748102	IQGAP1	ENSSSCG00000001814
191	ENSSSCP00000001988	18361.7	17678.9	15579.1	19081.4	17436.6	19864.1	17229.8	16333.8	16025	16807.4	19747.1	0	21077.7	0	19573.9	FES	ENSSSCG00000001818
192	ENSSSCP00000001991	239046	232852	224809	252058	220932	217028	200794	231251	233534	242593	228057	238419	227320	221865	205305	UNC45A	ENSSSCG00000001821
193	ENSSSCP00000002010	69694.3	76103.2	73826.2	78248.7	78316.4	76574.4	72446.7	75868.6	71650.2	78103.4	78098.7	70864.8	80025.6	77778.5	75845.2	FANCI	ENSSSCG00000001837
194	ENSSSCP00000002024	80578.1	64127.6	57145.3	71237.2	72456.3	70175.8	69677.9	67343.6	61539.5	66679.3	64520.7	79224.9	74867.9	67951.1	74321.4	ARPIN	ENSSSCG00000001850
195	ENSSSCP00000002024	80578.1	64127.6	57145.3	71237.2	72456.3	70175.8	69677.9	67343.6	61539.5	66679.3	64520.7	79224.9	74867.9	67951.1	74321.4	ARPIN-AP3S2	ENSSSCG00000001850
196	ENSSSCP00000002041	194346	245460	224370	263705	262401	253996	258280	256652	256603	261514	268793	193306	251199	252814	249665	RCN2	ENSSSCG00000001866
197	ENSSSCP00000002044	31509.3	38261.2	37458.4	39184	44648.9	49058.5	40885.8	41493.1	35620.2	44671.6	45808.6	43491.8	36648.5	40353.9	37761.8	PEAK1	ENSSSCG00000001869
198	ENSSSCP00000002046	0	21420.9	28716.8	0	27807.7	22973.8	28101.8	22232	25192	20501.7	0	0	28159.5	0	28391.8	HMG20A	ENSSSCG00000001871
199	ENSSSCP00000002048	0	853283	758704	741639	629183	852211	474453	868873	823500	565869	818404	0	816201	526557	647017	CSPG4	ENSSSCG00000001873
200	ENSSSCP00000002051	82327.8	87160.3	83573.2	93890.4	68770.9	77542.9	82808.1	97490.1	89895.4	95872.5	86900.5	76423.5	93583.7	85998.4	82446.1	SNUPN	ENSSSCG00000001877
201	ENSSSCP00000002053	0	0	12776.1	20527.1	17961.5	0	0	19013	15975	0	0	0	0	0	0	PTPN9	ENSSSCG00000001878
202	ENSSSCP00000002056	18623.1	17639.8	21684.9	21927.3	24597.8	24016.4	25567.1	22559.7	21979.6	20813	0	0	27163.3	21817	25944.2	MAN2C1	ENSSSCG00000001881
203	ENSSSCP00000002059	832401	568885	463024	647582	568389	571496	581861	451742	606975	478071	563383	0	753977	568656	626197	COMMD4	ENSSSCG00000001884
204	ENSSSCP00000002068	203450	185550	192221	198891	181864	186384	189953	202306	212111	185167	171170	240445	170521	164365	183158	SCAMP2	ENSSSCG00000001892
205	ENSSSCP00000002078	49881.2	48838.8	46965.1	50962.9	40503.5	48404.3	43247.7	47849.4	49011.4	46437.1	45386.2	49548.2	46825.2	45728.8	42866.4	CSK	ENSSSCG00000001900
206	ENSSSCP00000002082	54195	45589.5	40841.9	43883.9	42184.7	40356.5	40450.8	44805.7	44051.6	41088.4	40845.2	49077.8	37083.3	36410.7	39360.2	EDC3	ENSSSCG00000001903
207	ENSSSCP00000002088	23839	24331.8	20672.5	23028.5	0	26281.7	0	22901.8	0	20533	21101.4	0	33600.8	34087.8	23672.2	STRA6	ENSSSCG00000001909
208	ENSSSCP00000002089	71151.9	48971.4	48888.5	54886.1	43987.8	45995.5	59117.2	63973.3	56099.5	50377.5	45813	63887.5	71465.5	65499.6	70139.9	ISLR	ENSSSCG00000001910
209	ENSSSCP00000002091	33865.4	39719.4	34292.7	35276.1	33816.4	35190.5	32082.4	39605.4	37237.5	38552.8	39898.1	31940.8	32927.5	35802.8	32379.1	PML	ENSSSCG00000001912
210	ENSSSCP00000002096	89560.8	93687.1	100979	89518.3	104228	103856	99827.4	104130	104102	103889	103950	81732.9	87080.9	109221	104092	CD276	ENSSSCG00000001917
211	ENSSSCP00000002097	105014	93191.6	97168.4	95786.3	84909.3	92283.8	75143.7	88464.1	104280	93909.3	91400.9	103627	101508	104752	84920.4	NPTN	ENSSSCG00000001918
212	ENSSSCP00000002105	143564	103104	102787	112167	78151	88095.7	99262.8	123139	127681	108158	96119.8	155320	117551	125680	99783.9	HEXA	ENSSSCG00000001927
213	ENSSSCP00000002115	146062	148167	147636	144275	129416	137603	129980	141489	138279	141989	141113	134292	147159	148257	136817	SEC23A	ENSSSCG00000001934
214	ENSSSCP00000002132	563191	492983	521639	553062	430149	473699	464140	446250	509178	488779	458168	563874	472077	500097	423823	PSMA6	ENSSSCG00000001951
215	ENSSSCP00000002136	94791.7	98260.4	94623.2	103768	112384	109243	96474.2	96543.4	92819.5	104040	108039	100832	96575.2	88932.2	102865	SRP54	ENSSSCG00000001955
216	ENSSSCP00000002139	43102	43810.5	39373.6	40318.4	41770.5	44562.9	36607.8	38298.9	36489.9	39412.6	40844.6	46180.3	39996.2	37198.7	38285.5	BAZ1A	ENSSSCG00000001958
217	ENSSSCP00000002141	811116	728277	830294	854615	869793	835891	843905	761829	751466	820312	845319	829869	725220	608211	695256	CFL2	ENSSSCG00000001959
218	ENSSSCP00000002142	66669.7	44562.3	38795.3	47767.7	38553.5	39896.3	39713.1	38116	35013.8	41900.1	48001.3	0	44101.1	55134.4	49473.5	EAPP	ENSSSCG00000001960
219	ENSSSCP00000002145	367585	317694	298075	408142	326975	343827	425314	339957	368850	333106	310459	358208	370152	297607	413383	EGLN3	ENSSSCG00000001963
220	ENSSSCP00000002152	56221.6	65167.2	59785.8	62965.1	67879.3	65226.4	53129.4	56649.6	54477.8	65182.4	67237.4	56335.8	60687.5	61745.1	57551.6	HECTD1	ENSSSCG00000001971
221	ENSSSCP00000002176	18891.5	0	26477.1	28221.8	26637.4	28777.2	0	0	27318	0	0	0	32299.5	0	26355.4	NOP9	ENSSSCG00000001990
222	ENSSSCP00000002177	50107.6	51650.6	54139.7	51356.5	57489.9	57628.9	56271.2	58499.2	56159.6	54250.3	62788.3	53831.4	62427.7	63148.7	56052.9	DHRS1	ENSSSCG00000001991
223	ENSSSCP00000002178	68381.9	49533.9	50120.5	64044.1	57443.4	52738.9	61581.1	57760.9	55454.9	54786.5	50821	71732.4	57968.9	55057.8	64239.4	RABGGTA	ENSSSCG00000001992
224	ENSSSCP00000002185	38832.9	29016	28945.2	26515.7	22032.1	0	24415.4	26838.2	26228	30513.4	33178.7	61238.8	32081.5	17721.2	29713.1	TM9SF1	ENSSSCG00000001999
225	ENSSSCP00000002186	158614	154445	170627	178761	170181	172916	165953	169879	173805	165791	168046	134261	187789	152665	159936	IPO4	ENSSSCG00000002000
226	ENSSSCP00000002190	289159	277032	328307	305684	325112	344062	325508	279856	321625	311268	311375	288789	297681	240488	276072	PSME2	ENSSSCG00000002004
227	ENSSSCP00000002200	32514.5	41041.5	36104.3	42541.8	42387.1	35917	41199.5	43442.4	38957.1	39014.4	40631.4	35898.9	47252.6	47075.9	45616.5	DHRS4	ENSSSCG00000002013				+
228	ENSSSCP00000002200	32514.5	41041.5	36104.3	42541.8	42387.1	35917	41199.5	43442.4	38957.1	39014.4	40631.4	35898.9	47252.6	47075.9	45616.5	DHRS4L2	ENSSSCG00000002013				+
229	ENSSSCP00000002202	62350.4	69130.3	79659.8	61148.9	63410.9	68957.1	62674.4	61932.9	68547.7	69451.3	73841.4	70861.7	68078.9	63503.3	68889.4	AP1G2	ENSSSCG00000002015
230	ENSSSCP00000002207	48884	51734.5	47938.3	49306	50883.3	48918.2	54813.4	46583.4	47914.1	47802.2	52642.7	0	46596.7	46078.2	51471	NGDN	ENSSSCG00000002020
231	ENSSSCP00000002211	140071	96476.3	111915	94309.3	79095.8	84536.9	86424.8	94948.4	105920	97046.4	78147.8	170403	85985.4	81032.1	86077.2	BCL2L2-PABPN1	ENSSSCG00000002023
232	ENSSSCP00000002233	52343.6	49397.8	45518.9	45454.2	42829.1	41982.2	44977.6	46552.1	48568.6	47245.3	51359	61761.8	43710.8	46723.9	44814.6	OXA1L	ENSSSCG00000002042
233	ENSSSCP00000002325	248251	249140	227366	217054	230414	239876	238469	225148	225743	228727	223250	0	161293	219538	231425	CHD8	ENSSSCG00000002127
234	ENSSSCP00000002337	80131.4	67322.3	61688.3	77278.9	74383.2	74897.1	73666.2	72778.7	74595.5	77275.3	81574.9	77158.7	93660.8	82896	76695.2	OSGEP	ENSSSCG00000002138
235	ENSSSCP00000002341	29454.8	27490.4	25487.2	28677.2	29835.3	29569.7	28931.2	28541.1	26809.4	32350.1	28823.7	0	34556.8	34156.9	32244.6	TEP1	ENSSSCG00000002142	+
236	ENSSSCP00000002342	42079	34532.3	35521.9	38597.6	35518	37116.1	35881.9	30645.4	38272.5	37882.7	41561.8	36059.5	36782.4	37640	35417.7	PARP2	ENSSSCG00000002143
237	ENSSSCP00000002428	0	0	25133.6	0	21234.5	0	0	0	0	19987.6	0	0	0	0	22653	LPCAT4	ENSSSCG00000002235
238	ENSSSCP00000002454	106375	0	0	145510	97551.2	0	110415	0	0	0	0	0	113528	0	112620	AKAP13	ENSSSCG00000002259
239	ENSSSCP00000002461	0	18295.2	17350.2	20303.6	20113.9	21794.4	18967.6	19684.3	0	20033	19129.6	0	0	27070.3	0	CHD2	ENSSSCG00000002266
240	ENSSSCP00000002464	451170	446366	453354	458450	415328	433485	423254	438964	456723	426710	424244	482603	447108	413854	449541	MTHFD1	ENSSSCG00000002269
241	ENSSSCP00000002475	0	78302.3	125438	0	0	94336.3	0	0	119765	0	0	0	0	0	0	CHURC1-FNTB	ENSSSCG00000002281
242	ENSSSCP00000002475	0	78302.3	125438	0	0	94336.3	0	0	119765	0	0	0	0	0	0	FNTB	ENSSSCG00000002281
243	ENSSSCP00000002481	513712	515095	461072	491279	466113	489367	460604	519291	491058	529118	501382	522265	478030	521313	515260	GPHN	ENSSSCG00000002285
244	ENSSSCP00000002484	126389	138264	133697	131681	143677	128612	156334	153222	144933	141080	138318	144944	156645	151867	168352	MPP5	ENSSSCG00000002287
245	ENSSSCP00000002491	156102	164562	171312	222208	179788	200504	153758	150740	159049	208143	197191	177211	129586	114446	104346	ARG2	ENSSSCG00000002294	+		+	+
246	ENSSSCP00000002492	50223.7	48455.4	45684	48573.5	45420.2	46195	49882.7	52056.6	48128.2	47701.4	47996.3	48217.8	43083.4	36182	44212.3	VTI1B	ENSSSCG00000002295
247	ENSSSCP00000002493	69471.2	69497.1	65390	74153.7	65261.5	68951.2	70799	76649.1	73080.2	73052.7	73900.5	74028	82062.6	78134.1	72436.1	RDH11	ENSSSCG00000002296
248	ENSSSCP00000002503	0	18559.8	17466.1	23961.2	23742.6	24417.8	20401.3	20999	21767.6	20639	19837.8	0	24552	24896.2	23710.9	EXD2	ENSSSCG00000002305			+	+
249	ENSSSCP00000002504	52661.6	67656.8	70275.9	74598.9	78303.1	76145.4	61773.5	59172.7	56174	80249.9	75423.4	58677.4	59558.3	61758.6	59325.8	GALNT16	ENSSSCG00000002306	+
250	ENSSSCP00000002505	991434	954178	949575	1.02997e+06	994052	968872	977109	891248	929126	999734	1006082	978268	989112	1.02472e+06	959834	ERH	ENSSSCG00000002307
251	ENSSSCP00000002538	54672.9	54021.4	53365.7	46755.9	42647.5	48990	62095.7	51405.3	54469.8	57547	52077.2	43530.6	52604	56641.6	51596	PSEN1	ENSSSCG00000002340
252	ENSSSCP00000002547	0	38173.4	41810.1	38901.6	0	41000.2	50385.3	0	39714.7	0	34103.8	0	0	38858.5	45198.7	ACOT6	ENSSSCG00000002348
253	ENSSSCP00000002549	0	17195.3	16815.9	16416.7	0	0	18878.9	19885.1	0	21670.8	0	0	23986.6	0	0	ELMSAN1	ENSSSCG00000002350
254	ENSSSCP00000002550	76714.9	55307.5	60870.1	49637.3	59740.5	58873.6	54700.5	54547	65049.6	61231.1	59529.5	86462.1	63365	63209.2	61111.7	PTGR2	ENSSSCG00000002351
255	ENSSSCP00000002556	75760.7	76867.1	78608.8	73373.7	70894.6	73229.3	83634.5	82648.1	85352.1	74142.7	72824.2	71703.1	97408.3	97517.7	94404.2	ALDH6A1	ENSSSCG00000002357	+	+	+	+
256	ENSSSCP00000002564	389273	417030	490937	313489	272505	323204	213913	243651	382023	380871	387051	316472	372568	368645	248303	NPC2	ENSSSCG00000002366
257	ENSSSCP00000002569	56248.1	62073.8	59431.2	56450.9	61749.6	61599.6	56822.8	61213.3	56856	62575.3	62461.4	62086.4	60102.3	59011.7	59996.8	YLPM1	ENSSSCG00000002372				+
258	ENSSSCP00000002572	821942	772064	812048	773119	712301	758374	800567	752933	752017	767069	776826	789063	796954	793211	800481	DLST	ENSSSCG00000002374
259	ENSSSCP00000002576	108734	120327	120958	130487	119796	125403	120990	120570	121612	127481	122214	100262	134803	118970	116770	EIF2B2	ENSSSCG00000002377
260	ENSSSCP00000002579	150880	83496.9	83990.5	77977	60765.3	71988.3	50625.4	61962	78957.2	85948.2	81102.3	184812	65995.2	79635.5	51151.7	ACYP1	ENSSSCG00000002379
261	ENSSSCP00000002597	53624.3	66839.8	71128.2	76303.8	70457.7	71770.8	87050.1	72372.3	78526.9	66870.3	73287	60255.1	102509	80023.2	83596.9	GSTZ1	ENSSSCG00000002396
262	ENSSSCP00000002605	28500.4	24490.7	23558.8	26156	25599.1	0	24431.9	24720.9	25480	24490.8	26247	0	27962.9	27500.1	22567.7	VIPAS39	ENSSSCG00000002403
263	ENSSSCP00000002608	327295	260362	264099	263370	258962	238464	266484	260254	270205	251217	258603	398506	244461	234876	263456	AHSA1	ENSSSCG00000002406
264	ENSSSCP00000002614	56702.5	55461.6	55557.5	56599	58392.2	55974.9	63377.5	63268.9	60043.9	54235	53725.6	43715.6	62619.6	64747.7	57387.9	STON2	ENSSSCG00000002412
265	ENSSSCP00000002616	54421.1	59262.8	63018.3	56936.8	66762.1	62676.8	66459.4	68525.8	63007.6	56643.2	62927.4	46108.6	62181.4	57360.2	68043.8	SEL1L	ENSSSCG00000002414
266	ENSSSCP00000002634	425536	462102	488126	512904	476990	473913	471233	470437	487806	483539	489998	415728	460230	436538	458768	PSMC1	ENSSSCG00000002433
267	ENSSSCP00000002642	407085	295975	279347	336514	271212	283938	280226	293303	305221	297937	303561	388344	295814	292034	306858	PPP4R3A	ENSSSCG00000002441
268	ENSSSCP00000002653	277323	277831	358622	324004	294631	369351	284086	218782	308113	300979	314957	331199	311794	304214	255631	LGMN	ENSSSCG00000002452
269	ENSSSCP00000002656	49775.8	56364.2	52953.5	52395.9	59239.8	53582.9	58131.9	57917.2	54341.9	58123.3	59830.3	48152.4	55593.3	59745.3	58385.6	GOLGA5	ENSSSCG00000002455
270	ENSSSCP00000002661	94227.4	75595.7	91425.6	89548.1	0	0	88189.5	77252.7	81004.1	82044.1	0	0	79582.4	84622.1	78274.3	GON7	ENSSSCG00000002459
271	ENSSSCP00000002662	48365.5	57465.5	58048.6	51924.1	56038.2	57554.1	55381.5	55384.3	50661.1	54005	55231.5	53592.1	57525.8	61629.9	50881.5	UBR7	ENSSSCG00000002460
272	ENSSSCP00000002673	50066.9	56815.3	54349.8	52633.5	57495.4	56524.7	46013.2	48049.4	47625	54229.7	55094.1	50743.3	47380.9	51412.3	47146.8	DDX24	ENSSSCG00000002470
273	ENSSSCP00000002681	82766.8	43551.8	50156	0	0	0	0	64417.1	0	0	29076.7	0	0	0	0	SERPINA1	ENSSSCG00000002476
274	ENSSSCP00000002695	231770	0	0	192426	181958	0	187189	210609	0	178743	0	0	257845	249658	179565	SERPINA3	ENSSSCG00000030371
275	ENSSSCP00000002701	87902.7	98881.8	89845.8	89059.6	94387.4	92709.7	111904	111106	109547	96524.1	98455.1	107755	105084	111724	105874	CLMN	ENSSSCG00000002494	+
276	ENSSSCP00000002703	209463	136313	130911	181398	98394	109435	103888	171751	163023	151028	130410	126195	101912	127557	119964	GLRX5	ENSSSCG00000002496
277	ENSSSCP00000002712	47815.3	69614.6	75738.6	70024.3	73491.4	76972.9	76760.7	68607.7	66264.7	70929.4	70970.7	46692.6	78745.4	76348.8	78185.2	PAPOLA	ENSSSCG00000002505
278	ENSSSCP00000002713	108833	98008.4	102325	101107	84018.6	95447.8	97643.1	102865	103888	99642.3	95637.4	119916	98521.2	100689	97682.4	VRK1	ENSSSCG00000002506
279	ENSSSCP00000002715	75663.1	76679.5	73457.8	72665.3	64604.6	68297.5	73197	78905.3	79730.2	78803.9	68355	63388.8	76219.7	87899.8	73049.3	SETD3	ENSSSCG00000002508
280	ENSSSCP00000002716	53038.7	49113.4	51481.5	47982.4	52085.6	52772.1	53981.4	52370.3	50602.1	51194.9	53083.5	61806.5	51993.8	54232.7	49725.9	CCNK	ENSSSCG00000002509
281	ENSSSCP00000002723	341535	390617	462001	463316	537747	531216	453321	387648	433574	483449	519927	364064	353910	331347	342960	WARS	ENSSSCG00000002516	+
282	ENSSSCP00000002734	35037.3	32533.7	36842.9	33231.5	40163.1	46801.9	36319.3	35946.2	33180.1	38811.2	35853.8	62557.8	34058.9	44391	37458.3	RCOR1	ENSSSCG00000002526
283	ENSSSCP00000002743	4036035	4.02835e+06	4388464	4.44706e+06	4237409	4556448	3872881	3.93434e+06	4.32832e+06	4349570	4.50944e+06	4.06939e+06	3.84517e+06	3.82591e+06	3.97968e+06	HSP90AA1	ENSSSCG00000002535	+
284	ENSSSCP00000002771	23674.8	21930.6	20007.6	21706.3	25137.8	25045.7	24652.6	24824.7	20445.9	21393.4	24030.3	0	29294.5	32909	25977	CEP170B	ENSSSCG00000002558
285	ENSSSCP00000002832	348460	460052	701304	675877	720579	845373	575147	434684	524623	515169	600118	428552	683416	654298	712236	GSTA1	ENSSSCG00000002623
286	ENSSSCP00000002836	188847	260066	236190	260981	183286	201336	193205	231848	231789	238048	189132	265279	187910	259055	179807	GSTA4	ENSSSCG00000002627
287	ENSSSCP00000002850	138564	206679	188306	239618	152664	174882	226749	261164	227112	236975	258066	144168	162981	187922	150621	TUBB3	ENSSSCG00000002639
288	ENSSSCP00000002856	27774.1	32469.1	37413.9	38237.5	38026.1	36394.2	43383.5	39866.1	36345.4	32023	33921.9	0	44064.6	41176.5	40949.2	GALNS	ENSSSCG00000002645				+
289	ENSSSCP00000002862	99552.1	118062	109420	108495	100764	108856	110030	127623	108593	104845	96900.9	79394	127616	121945	125973	APRT	ENSSSCG00000002650	+
290	ENSSSCP00000002864	248773	248317	220661	231868	248165	250766	210303	242103	209811	232530	245784	196174	204092	233226	208112	KLHDC4	ENSSSCG00000002652
291	ENSSSCP00000002867	92617.1	171586	152018	181047	168778	139864	143113	156937	153788	168718	154746	73476.7	149573	150413	159340	MAP1LC3B	ENSSSCG00000002655
292	ENSSSCP00000002878	24511.4	24059.9	24108.3	27443.4	26477.8	28885.9	26081.5	23811.4	20469.6	25814.7	23420.9	0	32393.7	32685.6	25637.3	KIAA0513	ENSSSCG00000002666
293	ENSSSCP00000002882	102794	111681	108849	108526	105938	108328	100715	99476.3	99733.5	122053	106882	93090.8	105254	104569	96454.6	USP10	ENSSSCG00000002670
294	ENSSSCP00000002918	73060.1	72193.8	73449.2	71027.5	78841.8	75363.8	76315.6	76013.1	70388.5	78044.2	79676.6	68831.6	77138.4	81067.2	80875.5	TERF2IP	ENSSSCG00000002703			+
295	ENSSSCP00000002919	765701	625161	624514	671153	553166	611110	599736	642389	686974	645837	634020	757299	545331	499119	592330	KARS	ENSSSCG00000002704
296	ENSSSCP00000002922	46981	0	0	0	0	0	0	0	0	0	0	43847	0	0	0	GABARAPL2	ENSSSCG00000002707
297	ENSSSCP00000002923	31887.3	36639.6	29764.7	33006.9	37053.1	32596.4	36843.2	35520.8	39325.2	29939.4	35430.8	0	39310	32466.5	44834.5	TMEM231	ENSSSCG00000002708
298	ENSSSCP00000002927	84256.1	89155.4	83049.9	94482.9	76177.2	84050.6	83398.4	89829.5	94458.4	83165.7	75399.2	85899	114571	126324	108583	LDHD	ENSSSCG00000002712			+	+
299	ENSSSCP00000002934	37568.9	36490.4	36548.9	37390.4	39964.6	34113.5	37920.4	36886.6	42130.2	42197.9	33924.5	43996.8	39709.3	34460.6	40192.9	EXOSC6	ENSSSCG00000002719
300	ENSSSCP00000002938	448892	461814	493181	513375	497908	494647	460127	449793	476540	514903	514366	459285	427129	419394	408026	AARS	ENSSSCG00000002723	+
301	ENSSSCP00000002945	44615.8	51670.9	54028.2	54029.3	56393.5	62760.5	57656.6	52148.4	50823.2	49212.3	57051.1	50444.4	58372.2	51421	53625	VAC14	ENSSSCG00000002729
302	ENSSSCP00000002964	34753.3	39053.2	34080.2	33535.9	35875.6	33940.4	37609	36726	37193.7	37875.9	37788.2	37987.2	37812.8	33804	36627.4	DHODH	ENSSSCG00000002746
303	ENSSSCP00000002966	28955.3	31135.5	33134.4	32435.6	32782.9	36608.9	32903.5	33690.3	29878.7	32414.5	35534.9	28429.8	35299.4	33591.8	32108.2	DHX38	ENSSSCG00000002748
304	ENSSSCP00000002971	81279.6	91815.5	89329.1	83379.4	79117	73645.2	78172.6	78685.9	81627.6	83403.6	93181.6	71537.9	75493.5	80380.9	72919.9	NOB1	ENSSSCG00000002753
305	ENSSSCP00000002972	106522	106770	106019	108842	95725.1	100623	132604	138939	138004	99819.5	98457.6	101459	110829	103830	108740	NQO1	ENSSSCG00000002754		+
306	ENSSSCP00000002974	464628	494946	511510	487212	498761	494156	501455	442789	491543	506450	524338	439669	433809	460956	486448	CYB5B	ENSSSCG00000033944
307	ENSSSCP00000002977	36569.6	24897.4	26583.7	21511.7	18934.3	19753.9	22762	23331.2	25642.5	23206.6	20290.8	0	21614	0	24283.3	COG8	ENSSSCG00000002759
308	ENSSSCP00000002980	167119	147807	147374	133299	117131	131493	137081	144803	132692	130571	138502	161566	132383	120887	137159	TERF2	ENSSSCG00000002762
309	ENSSSCP00000002988	0	0	17687.2	19012.9	0	0	0	0	0	0	0	0	0	0	0	THAP11	ENSSSCG00000002769
310	ENSSSCP00000002990	196245	206973	204264	215618	210727	221760	216245	213847	213362	212982	210974	197911	239157	218008	223951	EDC4	ENSSSCG00000002771
311	ENSSSCP00000002999	768599	655862	654640	795768	636447	670925	657632	658464	619017	725782	626483	811254	872840	830232	843616	TPPP3	ENSSSCG00000035983		+
312	ENSSSCP00000003022	46801.5	39327.8	35545.5	40273.8	39191.8	36665.2	40749.7	40816.1	37691.2	36851.4	39870.4	42737.3	45971.3	42131.6	41408.1	GINS3	ENSSSCG00000002802
313	ENSSSCP00000003025	83876.8	61824.4	55568.1	73306.4	61253	61847.2	57737.9	54154	65102.9	63669.6	57754.5	81357.9	70507.5	70445	71396.1	CFAP20	ENSSSCG00000002805
314	ENSSSCP00000003031	119446	112913	118348	113180	105842	0	0	120916	0	151016	111683	0	0	115403	109400	KIFC3	ENSSSCG00000002812
315	ENSSSCP00000003032	50543.3	49526.6	50973	53578.6	52585.3	42129.5	40970.3	45592.1	49067.4	48588.8	53377.9	50247	45390.1	45891.7	39598.4	KATNB1	ENSSSCG00000002813
316	ENSSSCP00000003034	57969.9	69770.9	69104.7	59464.2	55251.7	50206.6	56388.2	61786	63859.4	69214.3	58122.3	53323.6	52056.7	58653	56732	ADGRG1	ENSSSCG00000002815
317	ENSSSCP00000003039	0	27342.1	19304.7	25204	0	0	0	0	0	0	0	0	0	32962.9	0	RSPRY1	ENSSSCG00000002820
318	ENSSSCP00000003045	0	0	0	44683	0	34430.6	0	0	0	0	0	0	0	0	0	ENSSSCG00000002825	ENSSSCG00000002825
319	ENSSSCP00000003063	78029.5	92422.9	85811.6	91655.6	95885.2	96745.5	92418.7	98080.2	82893.5	98367.7	100032	74249.2	100829	108255	98529.3	LONP2	ENSSSCG00000023391
320	ENSSSCP00000003064	24975	29224.9	25915.3	28206.4	0	27969.1	28675.5	30467.1	23558	31023.7	32841.4	0	25190.4	36058.7	29106	PHKB	ENSSSCG00000002844
321	ENSSSCP00000003066	323869	270452	260537	270067	243101	252865	255868	259863	268095	268217	266857	313656	248584	252433	252389	DNAJA2	ENSSSCG00000002846
322	ENSSSCP00000003069	0	52530.8	0	38141	0	0	30235.4	0	0	38253.2	0	0	0	0	0	SHCBP1	ENSSSCG00000002849
323	ENSSSCP00000003072	78664.1	69478.1	65434.1	63160.6	48962.5	51576.2	66717.7	74119.7	71849.7	69032	65245.6	58700.3	65936.4	74334.3	74283	PLEKHF1	ENSSSCG00000002852
324	ENSSSCP00000003080	564923	381811	448334	458299	317488	377854	365987	384617	391669	377815	404959	561829	354673	337207	348685	PDCD5	ENSSSCG00000002860
325	ENSSSCP00000003085	0	50715.1	0	47676.5	58807.3	0	55540.9	60147.2	50774.6	53453.2	0	0	78167.1	68777.4	53558.1	GPATCH1	ENSSSCG00000002865
326	ENSSSCP00000003088	206657	192934	209832	181422	172137	171819	170955	169858	180739	176455	177467	204282	165840	170289	164134	PEPD	ENSSSCG00000002868			+
327	ENSSSCP00000003089	247401	234219	239533	214535	236144	230373	224210	237147	216094	242486	237954	226685	221551	249437	241035	LSM14A	ENSSSCG00000002869
328	ENSSSCP00000003094	1.27478e+06	1.40263e+06	1.50107e+06	1.33283e+06	1.35822e+06	1.44191e+06	1.40027e+06	1.41359e+06	1.50039e+06	1.34988e+06	1344953	1.18205e+06	1.35223e+06	1.2774e+06	1.29185e+06	GPI	ENSSSCG00000002873
329	ENSSSCP00000003096	0	33318.7	34007	31772.5	0	0	29925	32401.7	0	34626.8	37198.8	0	36177.6	0	0	PDCD2L	ENSSSCG00000002875
330	ENSSSCP00000003097	201897	170811	198075	185918	166866	185794	133058	128780	182738	183671	178563	188380	185495	188151	138924	UBA2	ENSSSCG00000002876
331	ENSSSCP00000003105	46117	43958.7	40841.8	50054.2	50126.4	50338.1	44511.5	46762.5	43749.1	48468.1	51484.5	55639.9	45424	44310.7	46805	LSR	ENSSSCG00000002884	+
332	ENSSSCP00000003129	0	50084.9	45873.9	50360.6	53605.9	56850	50302.8	48620.5	42157	0	55373.8	48515.7	44890.2	53844.4	48961.6	RBM42	ENSSSCG00000002905
333	ENSSSCP00000003151	318801	328477	313380	347942	318686	321090	311462	330652	322760	350350	328789	340104	319469	286940	314057	TBCB	ENSSSCG00000002926
334	ENSSSCP00000003192	40288.1	41163.3	34193.3	42074.2	34407.4	36144.2	38630.8	44468.2	36545.1	44219.3	44317.5	37085.9	38464.2	34002	38921.6	YIF1B	ENSSSCG00000002952
335	ENSSSCP00000003200	60528.8	89827.3	0	0	111935	0	0	0	82174.6	0	0	54564.1	0	0	0	FAM98C	ENSSSCG00000002959
336	ENSSSCP00000003205	304847	286690	292336	296199	300430	270807	229596	222396	256542	312248	291249	410054	241571	261537	198431	EIF3K	ENSSSCG00000002963
337	ENSSSCP00000003207	1.89939e+06	2.07944e+06	2.08826e+06	2.08325e+06	2.11202e+06	2.11819e+06	2022840	2.03982e+06	2.04097e+06	2.0095e+06	2.12079e+06	1777002	1.8573e+06	1.88556e+06	1.89545e+06	ACTN4	ENSSSCG00000002965	+	+
338	ENSSSCP00000003215	53355.1	71511.2	68618.4	67146	72625.8	71155.8	73545.2	82266.6	70225.1	75993.8	73964.2	48280.6	82906.9	95637.6	85081.5	SARS2	ENSSSCG00000002972
339	ENSSSCP00000003248	485655	506831	456354	451408	503590	493873	542372	495638	485674	496501	504579	691931	494954	479769	486148	SNRPA	ENSSSCG00000002998
340	ENSSSCP00000003258	45248.8	45498	47250.5	47865.6	35618.8	37251.3	45039.4	50761.3	44813.9	46648.7	46700.8	36285.7	57724.8	56461.8	53084.8	BCKDHA	ENSSSCG00000028794			+
341	ENSSSCP00000003276	175383	178969	176483	202360	204196	208736	177322	171636	182262	228100	219063	223655	212196	220446	183825	PAFAH1B3	ENSSSCG00000029070
342	ENSSSCP00000003288	55231.4	55920.7	55689.6	51780.2	45374.8	49059.2	38870.2	46746.6	49207.2	53340	53410.6	49518.8	54227.6	53564.1	42214.5	GSK3A	ENSSSCG00000003035
343	ENSSSCP00000003296	2.57597e+06	1.73697e+06	1707737	1662849	1.40523e+06	1.55723e+06	1.52865e+06	1.83539e+06	1.73873e+06	1840512	1.73989e+06	2.6251e+06	1.30212e+06	1.62318e+06	1.37982e+06	RPS19	ENSSSCG00000003042
344	ENSSSCP00000003309	20259.8	0	20401.7	22411.1	24374	21631.6	24636.8	24237	0	0	23834.6	0	0	26746.2	26458.3	XRCC1	ENSSSCG00000003055			+
345	ENSSSCP00000003313	129178	0	0	0	0	0	53228.8	0	0	0	0	0	0	0	0	ZNF428	ENSSSCG00000003059
346	ENSSSCP00000003318	86435.6	81405.3	95689.8	96134.8	76890.1	85184.7	72755.1	82888.1	86546.5	88903.1	89871	84857.7	82743.3	52157.9	85252	ETHE1	ENSSSCG00000003064
347	ENSSSCP00000003340	123977	119594	117796	114200	113313	108194	117286	113569	118862	115193	115516	93842.7	105104	110217	104051	CLPTM1	ENSSSCG00000003085			+
348	ENSSSCP00000003345	44234.3	45587.1	43091.7	49431.5	54253.5	51956.9	47823.2	48943.5	46003.2	53234.5	53456.8	43938.7	52990.8	51649	50134.1	NECTIN2	ENSSSCG00000003090			+
349	ENSSSCP00000003347	35991.2	36664.9	36634.2	35095	32814.4	0	24254.8	0	33459.2	35132.7	38422.8	32994.1	35411.3	37767.6	18949.1	IRF2BP1	ENSSSCG00000003091
350	ENSSSCP00000003349	108527	110767	108307	110639	111730	109425	116541	110141	113797	115803	109472	117227	111089	115235	116808	SYMPK	ENSSSCG00000003093
351	ENSSSCP00000003354	116378	104518	104831	105507	108055	106021	98409.8	109041	109565	99230.9	109833	116482	108194	102889	105854	PPP5C	ENSSSCG00000003098
352	ENSSSCP00000003360	39542.9	39734.8	36776	38962.8	38741.1	38001.8	41870.4	41573.7	40852.8	35722.5	39547.9	34162.1	42122.2	41058.6	43158	STRN4	ENSSSCG00000003104	+
353	ENSSSCP00000003361	192373	355097	260546	315601	381348	358005	318886	338336	296250	319826	349157	174100	284916	291850	297104	SLC1A5	ENSSSCG00000003105
354	ENSSSCP00000003363	46242.5	49551.9	46980.9	45454.1	47714.6	44057.7	47254	51720.7	51900.6	49231.1	54382.6	44271.7	49198.9	54101.5	49401.2	ARHGAP35	ENSSSCG00000003107
355	ENSSSCP00000003367	801263	857160	857755	815662	745496	789629	769611	832864	863814	805980	889818	826449	739681	727358	752802	SAE1	ENSSSCG00000003111			+
356	ENSSSCP00000003390	94961.4	81909.2	115430	85691.9	143735	145316	109230	95679.6	105244	85335.6	133959	141441	117049	71732.7	102079	KDELR1	ENSSSCG00000003132
357	ENSSSCP00000003392	136129	111754	115027	134982	114152	122343	114960	115615	120270	120447	122112	121039	114802	117402	111034	GRWD1	ENSSSCG00000003134
358	ENSSSCP00000003394	0	20625.6	27493	31095.4	27356.2	0	28451.5	0	26558.2	25857.7	29337.3	0	29746.4	0	25148.8	CYTH2	ENSSSCG00000003136
359	ENSSSCP00000003396	106737	92204.6	93734.7	82703.9	69561.1	84117.6	77446.8	92517.9	97864.9	82631.7	83259.3	84470.4	91972.4	89276	91413.1	HSD17B14	ENSSSCG00000003138				+
360	ENSSSCP00000003417	79164.4	82061.1	82586.8	105103	101899	95996.9	76337.2	72905.2	75334.9	92510.6	99949.2	75764.9	77797.1	73927.8	73885.4	FTL	ENSSSCG00000003153	+
361	ENSSSCP00000003419	94581.9	103513	93387.2	94429.7	87427.5	98731.4	84124.5	97455.7	96051	92162	96427.7	78385.4	78850.3	84646	87451.2	GYS1	ENSSSCG00000003154
362	ENSSSCP00000003432	2.00948e+06	2037232	2.02232e+06	2.17659e+06	1.98956e+06	1.92284e+06	1.83995e+06	1.98556e+06	2.04837e+06	1.82694e+06	1956671	2.18246e+06	1.97794e+06	1.92251e+06	1.91192e+06	RPS11	ENSSSCG00000003165
363	ENSSSCP00000003436	59464.7	64891.7	66252.7	71712.8	77467.2	78275.8	65548.4	74474.1	65532.8	69819.4	69975.1	48570.3	73294.9	71273.6	73929.4	PIH1D1	ENSSSCG00000003169
364	ENSSSCP00000003452	199104	222335	217909	252100	203647	217034	207376	227322	225432	241102	220292	219360	210896	225948	194966	RRAS	ENSSSCG00000003183
365	ENSSSCP00000003457	0	15919.1	13575.1	17434.1	15817.5	14709.1	15695	0	15596.2	0	17075.7	0	0	0	14719.1	FCGRT	ENSSSCG00000003187
366	ENSSSCP00000003465	55594.1	50470.7	48952.6	42202.7	37613.7	42501.2	0	42563.7	46149.6	48506.5	42839	0	36529.4	49397.1	40796.2	TBC1D17	ENSSSCG00000003193
367	ENSSSCP00000003469	35777.8	0	0	0	0	16990.8	0	0	0	21858	0	0	19906.9	0	0	MED25	ENSSSCG00000003197
368	ENSSSCP00000003471	204114	200464	196980	184210	161794	169234	174799	181325	193287	186284	186364	191023	177148	188089	169693	AP2A1	ENSSSCG00000003199
369	ENSSSCP00000003505	532269	388395	393527	398784	378279	374939	392684	399374	426439	380329	403932	668962	394137	405612	397902	ETFB	ENSSSCG00000003229
370	ENSSSCP00000003528	1.74396e+06	1.64913e+06	1.48131e+06	1869429	1.30013e+06	1.65225e+06	1.31821e+06	1.46493e+06	1.61308e+06	1.71056e+06	1.76197e+06	1.56091e+06	1.47246e+06	1.37174e+06	1.29374e+06	MYADM	ENSSSCG00000003253
371	ENSSSCP00000003540	125260	114001	104742	126116	113591	103885	113903	126910	124533	125256	107464	131937	140671	135129	126536	CNOT3	ENSSSCG00000003264
372	ENSSSCP00000003543	86781.1	78822.9	87778.9	77481	73681.1	71527.4	63822	67411.6	80009.9	67183.5	77083.2	80493.5	79488.9	72910.3	61178.9	MBOAT7	ENSSSCG00000003267
373	ENSSSCP00000003567	303972	306560	297723	311583	301409	302932	284762	283718	309420	317563	310485	294673	279623	287002	270374	HSPBP1	ENSSSCG00000003288
374	ENSSSCP00000003568	46890.2	73866.7	70854.5	71527.1	49231.9	59247.2	63947.4	0	67807.9	69002.6	71844.8	0	95923.2	85312.3	68562.5	ISOC2	ENSSSCG00000003289
375	ENSSSCP00000003607	38782.1	43959.8	39871.7	40182.5	42758.9	40438.5	42512.4	42957.8	41775.9	35658.3	36448.2	29386.7	47660.3	48568.6	45455.9	PEG3	ENSSSCG00000003326
376	ENSSSCP00000003613	71815	72364.3	66040	64751.3	70772.8	71162.5	68574.8	74946.7	66959.8	64464.7	68143.8	64895.5	72468.1	82406.4	78389.3	SDF4	ENSSSCG00000003332
377	ENSSSCP00000003626	114663	105057	105495	102782	95402.8	98948	99298.9	96380.5	98923.3	101323	106822	137644	97418	87549.1	109982	ATAD3A	ENSSSCG00000003343
378	ENSSSCP00000003631	154807	130009	136790	149329	136931	140818	133544	144222	143269	144345	138519	137811	147607	149854	158459	SSU72	ENSSSCG00000003348
379	ENSSSCP00000003635	176513	146941	152826	155485	181404	170372	175601	173584	160538	158267	162650	179436	170347	166758	163292	CDK11A	ENSSSCG00000003352
380	ENSSSCP00000003635	176513	146941	152826	155485	181404	170372	175601	173584	160538	158267	162650	179436	170347	166758	163292	CDK11B	ENSSSCG00000003352
381	ENSSSCP00000003669	63436.9	60841.6	57256.9	58444.6	52190.3	56410.7	56086.8	59440.5	61247	60179.3	53018.7	58809.6	57617.3	58626.1	59280	DNAJC11	ENSSSCG00000003384
382	ENSSSCP00000003670	606416	412105	395649	483613	347033	366372	399271	428428	463352	417927	361163	671217	466043	422606	437451	PARK7	ENSSSCG00000003385
383	ENSSSCP00000003678	39255.8	48733	48654.6	44644.3	44044.7	50020.2	43560.1	47716.7	50806.7	50144.8	50553	39584	43180.2	50824.8	46396.2	TMEM201	ENSSSCG00000003393
384	ENSSSCP00000003682	73103.2	76610.6	76853.4	79202.2	82943.8	79350.8	77979.6	78856.8	76555	82797.7	82148.4	70492.8	85165.8	86250.4	77648	UBE4B	ENSSSCG00000003398
385	ENSSSCP00000003687	959552	951258	995447	864307	831127	852614	952742	960125	1024786	907364	903282	814630	966150	1.00329e+06	914145	PGD	ENSSSCG00000003402
386	ENSSSCP00000003689	0	48639.3	55308.3	50226.3	50125.4	45997.1	0	42558.8	39051.3	0	47184.2	0	51249.8	58572.8	0	CENPS	ENSSSCG00000003403
387	ENSSSCP00000003690	65966.7	72336.6	56587.2	56112.2	76474.4	71648.9	74360.1	77462.7	71996.6	75685.2	74564.4	97636	82883.4	85830.9	70037.7	DFFA	ENSSSCG00000003404
388	ENSSSCP00000003691	59622.7	66677.7	61705	66187.9	64357.2	62903.9	74600.9	80320	73236.9	67058.1	73932.9	77586.7	61621.2	71204.9	79761.3	PEX14	ENSSSCG00000003405
389	ENSSSCP00000003698	255102	290840	289865	287096	237616	274158	272376	272130	259819	301844	272592	190951	269957	290038	294043	EXOSC10	ENSSSCG00000003412
390	ENSSSCP00000003699	33018.9	35889.5	34657.5	36235.3	35186.5	38101	36912.6	39834.8	36710.6	36780.5	38495.8	35113.8	43087.3	40799	38316.3	MTOR	ENSSSCG00000003413
391	ENSSSCP00000003707	95224	98102.5	94103.2	97705.1	84356.5	96089.3	77304.6	83332.8	86850.3	90914.5	90791.4	96834.7	88079.6	98285.7	78862.1	FBXO6	ENSSSCG00000003420
392	ENSSSCP00000003723	11025.8	0	18861	0	0	0	14503.4	0	17172.2	0	18744.6	0	0	0	0	KIAA2013	ENSSSCG00000003432
393	ENSSSCP00000003725	38342.6	41670	33671.8	38735.2	41012.7	41737.2	39948.8	42594.8	43673.7	46055.1	43192	25689.4	42290.4	41500	42068.5	MFN2	ENSSSCG00000003434
394	ENSSSCP00000003729	0	0	37432	34390.9	0	0	0	0	33910.4	0	0	0	0	0	39698.9	VPS13D	ENSSSCG00000003438
395	ENSSSCP00000003753	256872	248033	238987	238046	212825	221098	229082	243763	242061	220656	225888	232408	212405	198809	220504	EFHD2	ENSSSCG00000003458
396	ENSSSCP00000003758	0	0	0	0	0	0	0	0	0	27516.3	0	24350	0	0	0	CASP9	ENSSSCG00000003460
397	ENSSSCP00000003763	308405	228397	255149	229752	174430	222117	173345	130756	210886	230666	220618	206901	185672	188719	147402	FBLIM1	ENSSSCG00000003465
398	ENSSSCP00000003769	389538	419281	394974	416935	377046	386174	369912	388002	384962	433714	446642	488305	331182	323163	310334	EPHA2	ENSSSCG00000003471	+		+	+
399	ENSSSCP00000003775	236687	182515	202774	188329	162594	199171	175634	195624	178963	193801	187028	243194	176262	175073	187129	NECAP2	ENSSSCG00000003477
400	ENSSSCP00000003784	0	0	78842.5	0	72725.5	72077.7	69029.9	75740.8	65734.1	72216	74896.9	0	61208.2	72361.9	77408.7	ARHGEF10L	ENSSSCG00000003486
401	ENSSSCP00000003786	436566	450154	448638	458326	476302	475081	450843	449813	447292	461932	477874	457765	446184	433798	440670	UBR4	ENSSSCG00000003488
402	ENSSSCP00000003790	270784	315372	309444	295168	301587	314992	290826	306764	288912	293891	314841	244105	321941	326935	298995	AKR7L	ENSSSCG00000003491
403	ENSSSCP00000003813	80511.9	100572	101636	92817.4	103193	104882	108039	101635	94944	95360.9	101982	72088.4	103655	96423	111282	ECE1	ENSSSCG00000003513
404	ENSSSCP00000003814	250969	274574	284364	303532	329479	342762	272859	276268	282806	327290	331790	283811	290874	305292	274750	HSPG2	ENSSSCG00000003514
405	ENSSSCP00000003816	70495.5	53970.3	62799.3	53441.3	64551	74860.9	58136.5	61006.8	75061.5	78195.3	62119.9	75359.3	62039.1	70649.6	66595.6	USP48	ENSSSCG00000024197
406	ENSSSCP00000003851	47459.1	37248.4	40243	37192.4	35275.2	39036.5	37915	45999.8	37787.3	37984.3	33016.6	44827.6	38935	37902.7	43343.6	LDLRAP1	ENSSSCG00000003549
407	ENSSSCP00000003856	55635.4	54453.4	57543.8	68918.9	78961.6	72809.2	55236.7	56905.2	58752.5	64682.7	60185.5	62408.5	94771.9	71158.9	69063.9	MTFR1L	ENSSSCG00000003553
408	ENSSSCP00000003857	54800.5	55932.9	53114.6	51101.3	45580.6	50181.7	46371.4	55517.4	50313.6	59861.4	54151.4	0	0	43080.3	43689.3	SELENON	ENSSSCG00000003554			+
409	ENSSSCP00000003861	73823.1	69456.8	70312.4	67906.6	70026.5	67161.9	68081.6	69103.2	69729.1	71771	74505.8	64755.6	73633.1	73750.9	73033.3	RPS6KA1	ENSSSCG00000003558	+	+
410	ENSSSCP00000003862	116591	119673	110736	104484	114186	110023	114386	118085	114546	110699	116426	102913	114430	119532	116276	ARID1A	ENSSSCG00000003559
411	ENSSSCP00000003880	149920	172062	214259	207569	231252	222001	234891	201427	207400	183076	204886	114439	183294	180190	204402	WASF2	ENSSSCG00000003577
412	ENSSSCP00000003884	23391.9	31465.3	0	0	0	0	0	0	23562.7	25698.5	29115.7	0	30413.1	30909.6	26373.5	EYA3	ENSSSCG00000003580
413	ENSSSCP00000003890	91866.6	90722	92206.8	87165.3	87812.7	92202.4	85760.4	88192.8	88455.9	95022.1	91652.7	96850.3	95316.6	91198.8	93195.3	EPB41	ENSSSCG00000003586
414	ENSSSCP00000003900	63738.7	64339.9	63429.3	68457.9	65783.9	66498.8	63145.4	65101.7	66120.5	63158.7	65772.1	61162.1	73624.6	63836.6	66284.4	SNRNP40	ENSSSCG00000003596
415	ENSSSCP00000003916	385189	398807	429743	424998	397157	433270	409542	364374	425783	409714	421405	414990	425835	393379	394512	EIF3I EIF3S2	ENSSSCG00000003612
416	ENSSSCP00000003917	80903.6	91393	92485.1	87674.7	81963.4	86831.8	79388.7	83612.4	80167.9	86999	83585.3	70818.5	81750.4	85605.2	77309.3	HDAC1	ENSSSCG00000003613
417	ENSSSCP00000003939	63821.2	60710.5	58447.8	65270.7	63472.1	64925.2	64377.4	64204.4	61404	67895.3	66768.6	68649	75822	69824.4	64133.4	ADPRHL2	ENSSSCG00000003634
418	ENSSSCP00000003942	358086	380784	358757	397177	416280	389291	376104	375338	374039	387812	389960	362527	385496	395636	339245	MAP7D1	ENSSSCG00000003637
419	ENSSSCP00000003947	66424.9	64706.6	69716.7	57448.6	58852.4	68629	48244.4	47718.5	58228.7	53729.3	52226.3	44600	65875.8	67077.6	46570.3	INPP5B	ENSSSCG00000003642
420	ENSSSCP00000003948	251624	250688	245858	246070	221257	238858	220163	236151	243494	241277	254490	265490	246351	238611	229094	SF3A3	ENSSSCG00000003643
421	ENSSSCP00000003949	107601	63846.5	113022	0	57353.7	95522.6	0	0	55523.1	71167.2	0	82620.4	0	72008.5	0	FHL3	ENSSSCG00000003644
422	ENSSSCP00000003950	37336.3	33373.3	34602.4	32601	34058.2	33162.3	33379	32782.7	30781.3	35054.1	37761.6	38808.9	33854.9	32727.4	33119.7	UTP11	ENSSSCG00000003645
423	ENSSSCP00000003958	89790.9	74261.4	70670.6	74559.8	67931.8	74421.6	61670	80959.5	70907.7	80470	82165.3	0	111097	96718.6	83665.4	NDUFS5	ENSSSCG00000003653
424	ENSSSCP00000003960	172778	160010	122664	112551	74775.1	70736.1	87382.2	155383	156597	151432	164735	187521	0	0	63443.1	ENSSSCG00000003655	ENSSSCG00000003655
425	ENSSSCP00000003965	215614	181754	188154	159622	133412	148457	158644	169775	177280	180921	164180	266996	154880	137656	144666	PABPC4	ENSSSCG00000003660			+
426	ENSSSCP00000003969	44336	48382.9	43680	52767	55581.3	55944.9	55702.7	49487.8	51162.7	38743.6	45002.7	48044.9	51470.4	49207.3	57538.9	PPIE	ENSSSCG00000003664
427	ENSSSCP00000003976	1.07191e+06	930352	1.01135e+06	1.05675e+06	972590	984763	896132	870754	1.00168e+06	890396	906072	1.00309e+06	832748	833221	842822	CAP1	ENSSSCG00000003672	+
428	ENSSSCP00000003978	87662.1	54395.1	70214.4	83344.2	49848.7	58050	54165.8	58112.8	63746.1	48635.4	44990.9	0	65481.6	41837	54713.8	CEP192	ENSSSCG00000003673
429	ENSSSCP00000003984	134921	122399	129255	124715	112808	134629	117727	115533	124579	121730	127961	122899	110828	101751	116972	PPP4R1	ENSSSCG00000003679
430	ENSSSCP00000003997	1.61677e+06	1.22596e+06	1.40059e+06	1346954	1.12096e+06	1.2518e+06	1.09491e+06	1.09982e+06	1347158	1.20206e+06	1.09139e+06	1.42804e+06	1.0696e+06	937483	963755	MYL12A	ENSSSCG00000003691
431	ENSSSCP00000004008	431121	477490	499266	494928	540436	535842	543938	492275	493989	501916	515680	336519	534390	489119	525152	SNRPD1	ENSSSCG00000003701
432	ENSSSCP00000004014	66567.6	69555	69194.4	76019.4	66928.7	71496.3	62709.6	69424.6	72106.5	74293.8	72559.9	71590	79888.2	77833.7	76012	NPC1	ENSSSCG00000003707			+
433	ENSSSCP00000004035	51763.5	56232.7	52822.7	44266.6	52354.7	51016.6	51520.6	55344.9	51512.6	54852.2	55993.1	49774.7	47439.9	46185.4	46253	TRAPPC8	ENSSSCG00000003728			+
434	ENSSSCP00000004040	29265.1	32258.7	32471.2	37610.4	0	30643.4	39598.9	35178.6	30280.3	44119.3	36555.9	0	38228.9	45645.7	41969.8	KLHL14	ENSSSCG00000003733			+
435	ENSSSCP00000004051	39611.3	41359.1	38865.8	39382.9	41061.5	40490.3	35015.3	38972.4	41979.6	41977.2	43760.2	40202.3	39972.7	40739.1	35859.3	GALNT1	ENSSSCG00000003743
436	ENSSSCP00000004069	0	27012.3	0	0	0	25916.1	0	22420.5	0	25678.6	29670.9	0	37409	31928.8	27569.8	ADGRL2	ENSSSCG00000003761
437	ENSSSCP00000004076	58580.6	53778.1	52127.3	49086.1	53534	54442.2	52373.2	52640.4	51662.7	44240.2	50443.2	49261.3	37383.1	37671	44648.5	NEXN	ENSSSCG00000003768			+
438	ENSSSCP00000004085	645070	670336	710310	683044	618514	643736	694783	683274	723849	642860	671192	634025	678836	596235	679428	ACADM	ENSSSCG00000003776
439	ENSSSCP00000004089	93834.1	97144.6	101583	79708.5	93294	85243.1	104653	101292	105406	74614.2	79713.1	85574.6	129356	141070	125981	CRYZ	ENSSSCG00000003780	+		+	+
440	ENSSSCP00000004096	91497.2	88666.1	90445.5	84201.5	74142	81048.6	55000.4	64916.5	83503.1	83352.3	83668.6	90562.6	71169.5	68422.5	63348.4	ZRANB2	ENSSSCG00000003787			+	+
441	ENSSSCP00000004099	204237	193292	201306	179346	175185	187210	169292	174062	178204	213615	210676	229235	140918	145925	139852	CTH	ENSSSCG00000003789	+	+	+	+
442	ENSSSCP00000004106	0	25498.5	28072.4	0	20788.3	0	0	0	0	0	23121.3	0	0	0	16445.2	WLS	ENSSSCG00000003795
443	ENSSSCP00000004109	1.20607e+06	1.33983e+06	1.34869e+06	1.34078e+06	1.34151e+06	1.37584e+06	1.32844e+06	1.33398e+06	1.28569e+06	1.3926e+06	1.42033e+06	1.27815e+06	1.24721e+06	1.33002e+06	1270544	SERBP1	ENSSSCG00000003798
444	ENSSSCP00000004124	147390	123173	119592	114055	104918	108334	119046	122572	117640	117293	120426	146527	117009	107103	118592	PGM1	ENSSSCG00000003812
445	ENSSSCP00000004146	103022	77700.2	91474.4	135664	114727	135117	63150.3	73822.1	74286.5	94984.1	92061.2	91276.4	71425.2	72470	60432.9	TACSTD2	ENSSSCG00000003832	+			+
446	ENSSSCP00000004159	22149.7	24682.9	25124	19052.5	23626.2	25188.3	24493.4	27597.2	24333.8	21035.7	28245	0	27373.6	29932.3	26262.2	PARS2	ENSSSCG00000003843
447	ENSSSCP00000004160	0	23243.2	26813.7	28576.7	19759	0	21421.5	0	27712.2	0	0	0	0	0	22446.5	TTC4	ENSSSCG00000003844
448	ENSSSCP00000004166	178219	176961	174458	182177	172481	163890	186869	202932	184984	182363	169423	166114	200704	201927	193277	CZIB	ENSSSCG00000003850			+
449	ENSSSCP00000004185	83769.2	98703.2	95211	98117.4	101169	95976.8	101626	103514	97038.3	97567.8	98011.4	78553.2	106689	105642	108295	EPS15	ENSSSCG00000003872
450	ENSSSCP00000004189	23006.3	32105.6	26789	24207.8	34669.6	24961.2	29224.7	0	27495.3	0	22321.2	30069.9	34111.8	30487.8	33507.2	CDKN2C	ENSSSCG00000003876
451	ENSSSCP00000004197	243102	247445	242394	235212	230087	227703	236459	243863	244598	240304	237913	236210	228253	208793	242468	CMPK1	ENSSSCG00000003885
452	ENSSSCP00000004216	36291	50843.1	51488.8	47430.2	46170.6	52960.3	53022.3	51490.6	47601.1	49011.3	51071.6	33748.5	55377.8	47963.8	62462.6	FAAH	ENSSSCG00000003901
453	ENSSSCP00000004218	462032	473186	478322	438840	367027	373939	414636	452118	468305	453703	429295	445979	509356	453498	450511	UQCRH	ENSSSCG00000003903
454	ENSSSCP00000004218	462032	473186	478322	438840	367027	373939	414636	452118	468305	453703	429295	445979	509356	453498	450511	UQCRHL	ENSSSCG00000003903
455	ENSSSCP00000004219	51543.6	47514.4	44249.7	58524.5	53067.3	47745.6	56538.1	54995.5	54208.6	48596.7	46489.2	42622	63069.7	64373.6	55446.4	LRRC41	ENSSSCG00000003904
456	ENSSSCP00000004229	2.76094e+06	2.17715e+06	2.49124e+06	2.23319e+06	1.8927e+06	2.1115e+06	1.85341e+06	1882531	2.29053e+06	2.24038e+06	2.22396e+06	2.78815e+06	1.80834e+06	1.9853e+06	1.73578e+06	PRDX1	ENSSSCG00000003914
457	ENSSSCP00000004233	0	0	18495.9	0	0	24208.9	0	0	0	0	0	0	0	0	21202.8	TOE1	ENSSSCG00000003918
458	ENSSSCP00000004237	65491.4	59717.9	59193.5	62102	56383.9	63086.5	52311.3	61093	59405.6	69202.1	61616.2	53464.6	64827.9	69438.5	54506.8	UROD	ENSSSCG00000003922
459	ENSSSCP00000004246	3.51589e+06	2.23326e+06	2.16557e+06	2.45725e+06	1.72946e+06	2.00536e+06	1.9099e+06	2.20092e+06	2309680	2357172	2225224	3.30834e+06	1.9291e+06	1.68654e+06	1.87259e+06	RPS8	ENSSSCG00000003930
460	ENSSSCP00000004247	39385.7	43146.9	39403.6	32275.8	31307	33397	28304.1	27892.4	28969	33264.9	35745.8	32276	32806.2	34295.2	30385.5	KIF2C	ENSSSCG00000003931			+
461	ENSSSCP00000004258	70668.1	60010.8	54713.8	77140.8	58790.3	57618.9	57529.6	60063.5	57813.4	60632.3	58710	79487.4	59890.2	60976.4	64332.9	HYI	ENSSSCG00000003940
462	ENSSSCP00000004268	0	0	39156.3	0	41865.4	41003.8	38893.6	33359.2	36659.5	0	0	0	0	0	35719.1	CDC20	ENSSSCG00000003949
463	ENSSSCP00000004287	78964.8	68214.6	67729.4	74920	66867.4	69698	71992.6	74097.2	69915.4	63326.8	62827.7	85206.5	78507.2	70478.4	82111.5	PPCS	ENSSSCG00000003966
464	ENSSSCP00000004298	0	24314.6	17771	24736.5	0	0	0	25009.8	24349	0	0	0	0	33829.5	0	NFYC	ENSSSCG00000003976
465	ENSSSCP00000004304	44121.9	71417.6	69933.3	71013.7	75527.6	73063.1	82081.4	70476.1	67693.1	68960	74553	50200	83794.4	83430.2	78564.5	SMAP2	ENSSSCG00000003983
466	ENSSSCP00000004324	601044	598047	629174	614304	554221	566767	551778	589225	608231	594465	582811	749479	493784	528058	530740	RPS5	ENSSSCG00000004002			+
467	ENSSSCP00000004347	30675.7	35871.1	0	32469.2	36142.8	31595.4	32475	39245.6	33859.9	32922.6	27765.8	0	33345.5	35155.1	29359	FGFR1OP	ENSSSCG00000004023
468	ENSSSCP00000004366	67899.2	62519	59053.3	56976.1	51264.4	51136.2	75082.4	79494.2	81168.9	56248.9	52679	62731.2	92399.8	82327.5	93145.3	SLC22A2	ENSSSCG00000004040	+		+	+
469	ENSSSCP00000004370	155712	146782	152147	144286	130869	142655	129382	138037	150135	149125	143323	151198	146829	147120	135312	IGF2R	ENSSSCG00000004044
470	ENSSSCP00000004373	35258.7	31437.9	38301.3	31038.7	29856.1	25639.3	0	0	0	0	38270.1	0	0	54027.8	39516.6	MRPL18	ENSSSCG00000004047
471	ENSSSCP00000004374	892926	880672	964333	966793	832188	807217	846565	833163	904034	848799	825468	865712	861295	781215	829136	TCP1	ENSSSCG00000004048
472	ENSSSCP00000004385	1.03933e+06	993499	1.15353e+06	1.00096e+06	1.02865e+06	1.00808e+06	1.14079e+06	1.10016e+06	1.07251e+06	904383	924962	858528	1176692	1.19642e+06	1.20934e+06	EZR	ENSSSCG00000004058	+			+
473	ENSSSCP00000004391	23618.1	25302.3	23489.2	23088.6	25829.9	24990.1	27199.7	23710.6	24574.1	25890.7	25165.5	0	27619.4	28549.3	26365.4	ARID1B	ENSSSCG00000004064
474	ENSSSCP00000004397	90961.4	113608	115953	131460	116898	124520	119801	124086	124274	126156	123716	110663	142876	121921	130059	SCAF8	ENSSSCG00000004070
475	ENSSSCP00000004409	0	0	0	0	0	0	0	0	12219.5	19150.4	13399	0	0	20780.6	0	SYNE1	ENSSSCG00000004082
476	ENSSSCP00000004417	59972.3	61729.6	45655.7	55850.8	32975	40255.7	45214.8	58182.1	52309	56302	48951.4	55324.5	45917.1	49776.5	44309.5	ARMT1	ENSSSCG00000004088
477	ENSSSCP00000004418	0	22609	18358.9	24242.4	0	21622.5	0	0	0	0	0	0	22919.5	0	0	RMND1	ENSSSCG00000004089
478	ENSSSCP00000004423	0	143855	136178	108464	100726	0	165841	180091	165606	100559	108731	0	160169	175424	165461	IYD	ENSSSCG00000004093	+			+
479	ENSSSCP00000004436	340830	392405	408733	406877	415864	408030	412420	394152	405266	418367	407694	353402	398627	433406	401620	PCMT1	ENSSSCG00000004103
480	ENSSSCP00000004438	90504.4	103002	101569	92936.5	106053	105190	106588	105342	101593	104354	105443	84511.7	99032.7	104547	94639.2	NUP43	ENSSSCG00000004105
481	ENSSSCP00000004449	34047.6	20091.6	19851.9	22248	17062.4	16337	18353.1	22928.1	23682.3	20032.3	17979.8	0	0	21358.9	22136	ADGB	ENSSSCG00000004114
482	ENSSSCP00000004465	36657.9	40136.4	40861.8	54244.8	47460	46239.4	51939.5	52109.3	48140.8	46203.5	46888.6	40649	58025.3	57996.9	56713.2	FUCA2	ENSSSCG00000004133			+	+
483	ENSSSCP00000004466	44371.2	56623.2	77698.2	62968.9	72653.9	75219.6	76885	64782.3	72469.1	61597.1	70023.4	43641.1	86119.1	61900.8	0	PEX3	ENSSSCG00000004134
484	ENSSSCP00000004471	0	0	0	14095.7	0	0	0	0	10296	10833.8	0	0	0	11827	0	ADGRG6	ENSSSCG00000004139
485	ENSSSCP00000004472	189314	187957	204005	196862	205931	208296	181483	180646	181809	212861	191709	219595	178337	180962	193233	VTA1	ENSSSCG00000004140
486	ENSSSCP00000004478	409868	715141	791822	796703	897513	1.11381e+06	982171	712548	878260	718431	848454	468592	962836	609891	967567	ABRACL	ENSSSCG00000004145
487	ENSSSCP00000004479	46117.2	44436.5	41009.3	43578.4	46925.3	44223	50272.1	50880.3	50214.8	44917	42104.1	49809.4	50651.4	52222	47280.5	REPS1	ENSSSCG00000004146
488	ENSSSCP00000004484	40737.5	43083.2	48701.1	53646.7	48208.6	46414.3	56083.3	58403.4	51150.2	56147.3	49717	75172.4	54331.3	57194.6	53813.3	HEBP2	ENSSSCG00000004150
489	ENSSSCP00000004504	92013.7	75219.5	72474.8	69693.2	74021.2	73706.6	73367.8	73774.6	72531.8	73209.1	76784.9	80973.5	64474.1	68414.3	72667.4	HBS1L	ENSSSCG00000004169
490	ENSSSCP00000004510	1.7447e+06	1.34764e+06	1.42468e+06	1.21998e+06	962934	1.20172e+06	750332	932451	1.35081e+06	1.32951e+06	1329703	1619285	1.00527e+06	936643	759904	RPS12	ENSSSCG00000004177
491	ENSSSCP00000004523	308660	244806	230917	282307	239176	233749	268099	270031	265000	235543	242765	278093	287327	250765	272406	STX7	ENSSSCG00000004190
492	ENSSSCP00000004525	596727	0	396800	402567	0	387698	0	0	0	258107	338963	0	297900	0	0	CCN2	ENSSSCG00000004192
493	ENSSSCP00000004531	29617.6	30511	24888.7	32007.8	27633.9	0	31059.2	30111.1	26631.8	32767.5	29822.3	42345.2	36388	32900.7	28230.2	MED23	ENSSSCG00000004196
494	ENSSSCP00000004540	161501	160759	157821	151870	133392	139823	163724	171340	165185	145838	143023	139879	152706	160198	152487	ARHGAP18	ENSSSCG00000004205
495	ENSSSCP00000004562	63033	81237	90261.5	76082.6	92730.2	83409.1	82614.2	79834.4	77148.9	76511.4	92513.2	63366.1	83278.7	80831.2	79719.5	HDDC2	ENSSSCG00000004224
496	ENSSSCP00000004563	73330.1	81194.1	83577.5	86998.6	79283.8	85996.4	89221.4	90869.3	88742.8	80571.2	77997.8	84315.8	88919.1	78627.6	89311.6	TPD52L1	ENSSSCG00000004225
497	ENSSSCP00000004572	0	0	0	0	0	0	0	0	0	0	0	0	135174	106421	105524	FABP7	ENSSSCG00000004234
498	ENSSSCP00000004575	57040.3	74821.8	81802.2	65716.8	67332.9	80749.7	73159.4	68982.5	65268.2	69946.1	71447.8	61575.5	77044.3	72911	80060.9	SERINC1	ENSSSCG00000004237
499	ENSSSCP00000004583	98013.3	109668	97152.2	125227	95826.2	132518	112328	126702	121355	113006	116041	0	0	97387.2	119353	MAN1A1	ENSSSCG00000004244
500	ENSSSCP00000004613	30717.7	39389.2	38537	39350.8	0	0	38554.5	40330	46857.5	37426.5	37616.7	0	39565.2	39481.3	39430.3	LMBRD1	ENSSSCG00000004272				+
501	ENSSSCP00000004639	614619	721264	733504	724041	701767	717570	677458	681983	692062	702066	735442	620873	642352	667905	680724	SYNCRIP	ENSSSCG00000004294
502	ENSSSCP00000004643	0	31742.7	0	0	33573.1	0	0	31605.8	0	31491.1	0	0	28922.5	0	0	SMIM8	ENSSSCG00000004300
503	ENSSSCP00000004646	81916.7	76579.9	68608	77027.2	74440.5	80622.4	80369.7	88005.1	75580.8	86019.3	89918.9	81846.8	83973.8	74090.6	85570.6	RARS2	ENSSSCG00000004303
504	ENSSSCP00000004662	62601.5	70465	60901.7	66861.9	65831.3	68978.1	66907.3	62632	61304.4	67230.7	70245.3	59982.5	71777.1	66935.2	69835.4	UBE2J1	ENSSSCG00000004317
505	ENSSSCP00000004672	104098	101479	99125.9	99918.4	100347	101163	99700.7	104003	99143.8	99118.6	98822.9	99145.1	105049	98762.3	95387.7	MDN1	ENSSSCG00000004328
506	ENSSSCP00000004685	51626.6	61469.3	64411.9	60915.5	64727.2	60792.5	67112.2	60266.4	61584.5	62790.5	64944.1	59631.4	73385.2	58499.9	63893	NDUFAF4	ENSSSCG00000004342
507	ENSSSCP00000004702	38652.9	45201.1	42220.6	47056.7	47639	48729.6	43405.8	46211.8	42104.2	45729.3	47795.5	40059	49560.2	48500.2	44230.9	ASCC3	ENSSSCG00000004358
508	ENSSSCP00000004715	171903	183688	173619	167578	165442	164114	169698	177565	180751	173716	171047	166574	188898	189900	180088	PREP	ENSSSCG00000004368	+
509	ENSSSCP00000004721	30881.8	34941.4	38590.5	34220.1	35867	36408.6	32932.4	36912.3	34369.6	38332.6	37030	29361.4	41098.7	41452.8	39419.3	QRSL1	ENSSSCG00000004374	+
510	ENSSSCP00000004730	92487.8	92921	100212	97239.3	99334.8	95686.7	102854	94773.2	96129	91347.4	94778.8	97679.8	99467	99719.8	103037	SEC63	ENSSSCG00000004382
511	ENSSSCP00000004749	0	0	26072.9	0	0	0	0	0	0	0	0	0	0	48229	39197.1	DDO	ENSSSCG00000004401
512	ENSSSCP00000004753	0	0	705855	733111	0	0	874552	820156	639241	783838	0	0	611002	745679	593201	FIG4	ENSSSCG00000004405
513	ENSSSCP00000004756	108114	99626.3	100918	116369	113445	112726	96616.1	94395.2	99229.3	106646	107695	118629	109573	102788	102262	SMPD2	ENSSSCG00000004408
514	ENSSSCP00000004760	65181.1	73872.4	74778.8	80754.2	74794.4	75180	69356.3	76050.6	76286.9	82748	81031.6	68979.6	65687.6	69920.3	67134	MICAL1	ENSSSCG00000004412
515	ENSSSCP00000004781	378206	440389	437299	405227	393794	399992	396334	394757	400196	401306	407882	314497	383605	408449	391366	HDAC2	ENSSSCG00000004432
516	ENSSSCP00000004795	65462.8	48093.3	69015.5	53214.1	54885.5	57641.5	65389.2	55380.9	63908.3	54884.6	52663.9	78176	42103.6	20901.8	59020.3	RWDD1	ENSSSCG00000004446
517	ENSSSCP00000004810	47497.3	54202.7	50401.7	50327.6	53078.1	50735.7	49705	48866	48016	47421.3	53131.4	29377.6	53717.3	52122.7	50891.4	IBTK	ENSSSCG00000004460
518	ENSSSCP00000004815	0	18778.6	22807.2	20044.5	25019	0	17559.5	19353.9	19097.2	18096.5	17917.9	0	0	28702.9	0	BCKDHB	ENSSSCG00000004465
519	ENSSSCP00000004816	23383.9	28319	0	32867.5	34409.1	0	31186.5	0	32352.1	29737.9	29150.2	0	0	28933.5	0	TTK	ENSSSCG00000004466
520	ENSSSCP00000004831	317838	337907	335535	293981	299253	300882	334764	337458	337363	306875	314700	288888	339266	294943	336913	MYO6	ENSSSCG00000004478
521	ENSSSCP00000004833	43864.8	44100.6	30164.1	41919.9	42516.5	40555.4	38710.8	39519.6	34707.4	47357.2	52724.3	47908.2	76112.8	91174.7	70809.6	COX7A2	ENSSSCG00000004480	+	+	+	+
522	ENSSSCP00000004838	150661	161963	156229	203785	183281	200111	171426	176770	161226	187234	189512	169827	182251	182252	180911	COL12A1	ENSSSCG00000004484			+
523	ENSSSCP00000004843	9610987	10143606	11718087	11318352	11359515	11467838	10461412	9649346	11333467	10324400	11151157	10263504	10321207	10027510	10241379	EEF1A1	ENSSSCG00000004489	+
524	ENSSSCP00000004854	191508	172598	172047	165502	169369	155015	175387	151173	157243	152444	158057	179577	511443	429657	505960	ATP5F1A	ENSSSCG00000004499	+	+	+	+
525	ENSSSCP00000004860	62674	55090	52867.6	65741.8	0	47058.4	45534.3	46551.6	57217.3	56369.4	51391.4	61387.5	52744.7	49236.9	41640.3	SMAD2	ENSSSCG00000004505
526	ENSSSCP00000004863	16872.7	20776.5	0	27475.6	0	0	23120.5	22695	0	0	0	12756.8	0	0	24711.6	DYM	ENSSSCG00000004508
527	ENSSSCP00000004865	280901	295216	325634	311733	320865	315334	335242	293660	316523	309836	308651	278163	365565	383996	372582	ACAA2	ENSSSCG00000004510	+		+	+
528	ENSSSCP00000004866	125323	126766	123498	137052	145632	137372	154549	154289	147374	139724	147896	150024	147974	157033	152226	MYO5B	ENSSSCG00000004511			+
529	ENSSSCP00000004870	0	0	0	0	0	0	0	0	0	37395.2	0	0	0	46548.3	0	MBD1	ENSSSCG00000004516
530	ENSSSCP00000004879	35678.1	36566.2	37333.1	40886.5	42903.9	38925.2	29244.7	34871.3	36198.3	35825.2	39154	0	50421.3	46625.4	34245.5	SMAD4	ENSSSCG00000004524
531	ENSSSCP00000004882	56189.1	67117.8	71006.3	75309.3	69140.7	70564.3	73889.7	75193	77189.6	70458.7	73156.9	53857.2	87459.4	89243.4	73450.8	MBD2	ENSSSCG00000004528
532	ENSSSCP00000004892	70164.5	68039.4	66705	66397.8	64056.3	74148.1	61857.4	59247.5	67076	61992.4	71379	0	72573.9	77277.7	73255.4	WDR7	ENSSSCG00000004538
533	ENSSSCP00000004896	45306.6	48125.9	46834.1	47953.7	40330.9	42656.6	46262.2	49021	45579.6	45818.2	45697	44340	60402.9	52809.7	56653.1	FECH	ENSSSCG00000004541				+
534	ENSSSCP00000004897	592137	587566	557302	614592	533003	536008	508143	528585	554849	595297	600420	569111	508960	533200	483953	NARS	ENSSSCG00000004542
535	ENSSSCP00000004908	32685	37365.7	31470.9	28723.2	29901.3	31311.6	31291.9	32113.1	26077.6	30377.3	24421.7	33838.4	30409.7	37491.7	27422.7	TRIP4	ENSSSCG00000004552
536	ENSSSCP00000004920	36531.2	29829.3	30294.9	36695.1	33626.2	33812.1	30024.1	35508.6	31960.3	33577	34070.3	42129.7	40440.1	38129.2	34018.9	USP3	ENSSSCG00000028737
537	ENSSSCP00000004928	0	22341.9	32115.1	27623.1	0	27558.6	18362.8	19288.2	0	0	0	50334.9	22598.1	16118.8	21870.5	LACTB	ENSSSCG00000004569
538	ENSSSCP00000004945	0	15266.8	15770.4	0	0	0	0	0	0	0	0	0	0	0	0	CCNB2	ENSSSCG00000004588
539	ENSSSCP00000004949	38984.2	49402.5	44754.3	44862.5	51192.4	51473.3	46294.5	46851.6	44176.1	48124.8	51984.8	44732.5	43662	46777.8	46273.5	SLTM	ENSSSCG00000004592
540	ENSSSCP00000004958	0	0	0	0	146358	0	0	0	0	0	0	0	292575	0	0	MNS1	ENSSSCG00000004601
541	ENSSSCP00000004984	87049.7	81375.7	78161.8	86725.8	88643.4	81137.6	78553.4	80912.4	80485.6	81318.5	83572.8	63115.8	77428.8	86651.1	80210.9	LEO1	ENSSSCG00000004625
542	ENSSSCP00000004985	433110	452816	457895	445524	439697	433602	471805	443061	431183	443188	432256	467910	429341	415168	457242	TMOD3	ENSSSCG00000004626
543	ENSSSCP00000004991	0	132268	124635	151096	174859	163139	0	158526	133626	143955	135754	0	0	220953	180800	DMXL2	ENSSSCG00000032517
544	ENSSSCP00000005012	225277	242366	229880	247786	226135	229394	221523	228985	226650	238434	244577	234468	224216	229773	227595	COPS2	ENSSSCG00000004652
545	ENSSSCP00000005026	133912	100900	92285.2	108170	69936.3	78291.1	98120.6	116671	109567	94854.1	87463.4	129141	96428.8	96019.6	91031.2	SQOR	ENSSSCG00000004666
546	ENSSSCP00000005044	179357	185748	191239	217539	223907	213755	251404	215211	215453	160840	162626	164434	233523	240141	199812	B2M	ENSSSCG00000004687				+
547	ENSSSCP00000005064	3.14549e+06	3.00035e+06	2938569	2.95704e+06	2.46338e+06	2.59298e+06	3.09226e+06	3256582	3.38589e+06	2.84279e+06	2.83704e+06	3.58389e+06	2.66338e+06	2.55547e+06	2879777	PDIA3	ENSSSCG00000004700
548	ENSSSCP00000005070	47065.7	53194.5	46693.1	48209	53943	49461.6	51037.1	50917.5	48600.8	41558.8	46248.1	40026.3	60853.6	60651.9	61891.7	MAP1A	ENSSSCG00000004705	+	+	+	+
549	ENSSSCP00000005083	504889	585722	582961	511781	500419	483531	508851	473850	452218	490340	482785	441050	584224	588748	476457	UBR1	ENSSSCG00000004717
550	ENSSSCP00000005092	0	0	27939.4	28377.5	22542.4	0	25325.4	0	20834.8	0	0	0	0	23909.6	0	ZNF106	ENSSSCG00000004725
551	ENSSSCP00000005093	58500.4	52785.7	50700.5	56436.1	43262	49444.7	47221.1	48404.9	48719.5	61387.4	56204.1	50879.6	56292.6	62425.3	54235.3	LRRC57	ENSSSCG00000004726
552	ENSSSCP00000005100	53065.1	44963.7	41741.1	48178.9	42280.3	44701.7	46183.1	46212	44434.8	46303.1	48202.1	58799.7	48007.9	39642.6	48596.4	TMEM87A	ENSSSCG00000004730
553	ENSSSCP00000005101	26802.6	27158.9	24988.7	28068.8	19652.9	22738.2	21906.6	27953	25809.8	28538.9	23933.4	25254.4	26246.4	29763.9	23055.8	VPS39	ENSSSCG00000004731
554	ENSSSCP00000005120	56725.6	54896.7	51336.5	43974.4	45723.9	49446.1	50263.1	49837.5	48534.5	51944.4	51529.8	44769.3	52600.6	55916.7	54022.3	NDUFAF1	ENSSSCG00000004748
555	ENSSSCP00000005123	504583	541443	527012	476286	454293	456963	507422	533310	538231	503796	471161	402183	483996	529257	480795	CHP1	ENSSSCG00000004751
556	ENSSSCP00000005129	36111.2	39807.1	36221.8	36684	38124.4	35486.7	38385.9	40506.1	40127.2	39004.3	40233.4	38316.2	37583.9	39922.6	40687	VPS18	ENSSSCG00000004757
557	ENSSSCP00000005134	34311.1	34042	29938.6	34201.3	32342.7	32029.3	34465.1	33991.8	31669.8	33103.4	33525.5	37503.5	36185	37554.4	34570.6	DNAJC17	ENSSSCG00000004762
558	ENSSSCP00000005138	39202.3	35397.1	35711.9	38894.9	41588.5	0	0	0	34557.8	0	0	0	31346.2	0	37492.8	RAD51	ENSSSCG00000004766
559	ENSSSCP00000005150	65624.9	75993.3	68461.9	84348.1	92357.6	87988.3	89853.4	85165.6	77069.5	98840.4	93051.7	0	97403.8	95952.4	92054.6	PLCB2	ENSSSCG00000004779			+
560	ENSSSCP00000005155	102992	160544	152320	152190	163083	155829	164500	157621	154541	168496	184541	86348.1	168386	165213	133362	SRP14	ENSSSCG00000004785
561	ENSSSCP00000005158	671140	652056	706770	796441	635325	734573	671392	692314	714758	645786	631682	719166	834748	823024	779611	THBS1	ENSSSCG00000004789			+
562	ENSSSCP00000005161	158417	142744	144063	154566	141724	138482	141886	130747	139644	137027	131659	157069	152626	155158	151272	FAM98B	ENSSSCG00000004792
563	ENSSSCP00000005171	199444	204925	178674	182034	196380	187294	193342	197767	179962	189169	189572	241158	192302	200581	202428	AQR	ENSSSCG00000004802
564	ENSSSCP00000005172	17406192	16088413	19908618	18212724	23744284	24098570	22245566	17992628	21438118	21105402	21150546	17915118	17826094	21343580	16325913	ACTC1	ENSSSCG00000004803
565	ENSSSCP00000005181	45044.2	43076.2	40915.1	47922.1	45826.3	42154.9	43317.1	55190.3	44639.1	45151	40748.4	46268.1	43733.5	47257.6	45803.4	IGF1R	ENSSSCG00000030560
566	ENSSSCP00000005194	49217.6	67239.7	53614.4	74493.1	107637	82053.3	83825.1	74254	62010.7	0	94386.9	0	48183.6	51365.6	60328.4	ALDH1A3	ENSSSCG00000004822
567	ENSSSCP00000005216	37151.3	54974.1	68076.1	63009.8	69514.9	75574.2	66400.1	61502.2	59932.6	60336.2	63825.1	39031.1	67371	59422.9	65016.8	MPHOSPH10	ENSSSCG00000004847
568	ENSSSCP00000005227	0	19348.9	0	15577.8	0	0	0	25270.2	0	0	0	0	0	0	0	TJP1	ENSSSCG00000004854
569	ENSSSCP00000005234	112576	150881	151364	154789	171124	175608	129162	162181	125480	179855	161360	0	139285	168203	139003	TSHZ1	ENSSSCG00000004861
570	ENSSSCP00000005241	372302	406296	423710	432665	390611	409958	393509	382610	413909	411774	425912	402927	447064	411888	392991	CNDP2	ENSSSCG00000004870
571	ENSSSCP00000005246	128375	118005	121294	114418	109918	113574	116063	124744	124299	114279	118139	115777	137322	132742	124130	CYB5A	ENSSSCG00000004875
572	ENSSSCP00000005280	345428	448143	459136	423687	476054	470773	486747	477304	457831	452896	467983	361079	471496	447561	486321	LMAN1	ENSSSCG00000004908
573	ENSSSCP00000005285	41209.2	58005.7	55756.8	51348.9	46421.7	48788.1	56385.5	52880	55687.2	54365	55212.1	61858.8	54708.6	51980.2	54994.3	SEC11C	ENSSSCG00000004912
574	ENSSSCP00000005290	0	11838.1	0	17180.8	0	0	0	15140.1	16539.4	14766.2	0	0	0	15371.6	22258.6	MALT1	ENSSSCG00000004917
575	ENSSSCP00000005311	267823	238626	268236	289963	286733	290537	254450	259874	258974	246629	269304	250897	287982	279475	277732	HACD3	ENSSSCG00000004935
576	ENSSSCP00000005312	16468.9	18010.1	20180.9	20485.7	0	25020.9	23215.6	21292.7	21282	21501.2	21324.3	0	0	19091.8	21921.8	INTS14	ENSSSCG00000004936
577	ENSSSCP00000005322	1.24157e+06	1154912	1.16486e+06	1.29514e+06	1.17278e+06	1.09517e+06	985008	1.06785e+06	1156546	1217608	1.12669e+06	1.26959e+06	1089132	1.0982e+06	971252	RPL4	ENSSSCG00000004945
578	ENSSSCP00000005323	0	0	13691.2	0	0	0	0	0	0	0	0	0	18344.7	0	0	ZWILCH	ENSSSCG00000004946
579	ENSSSCP00000005326	0	61195.3	49991	65824.3	54822.3	0	47954.7	58612.8	0	50553.4	0	0	36087.2	0	0	AAGAB	ENSSSCG00000004951
580	ENSSSCP00000005327	36680.9	35245.6	0	0	0	30745.2	0	0	34919.6	0	0	0	0	0	0	SMAD3	ENSSSCG00000004952
581	ENSSSCP00000005332	29247	29910.8	29658.3	32922.2	33699.1	36057.8	36161.3	31521.2	32426.1	33139.1	33148.4	38997.2	24575.2	0	32438	CLN6	ENSSSCG00000004957
582	ENSSSCP00000005338	173157	244563	235307	274200	294397	252848	326333	281905	278447	236789	274452	278168	290753	249565	331194	ANP32D	ENSSSCG00000004963
583	ENSSSCP00000005338	173157	244563	235307	274200	294397	252848	326333	281905	278447	236789	274452	278168	290753	249565	331194	ANP32A	ENSSSCG00000004963
584	ENSSSCP00000005345	2.20385e+06	3.46063e+06	4.45346e+06	3.96034e+06	3.65629e+06	4.09971e+06	3.73243e+06	3.70007e+06	3.76977e+06	3.82162e+06	3493485	2.4873e+06	4.39357e+06	3.98448e+06	3.95733e+06	RPLP1	ENSSSCG00000004970
585	ENSSSCP00000005346	0	25242.2	25274.3	25995.2	21561	26843.4	21964.7	27297.5	25449.2	29993	25181	31446.4	21884.9	23120.2	24668.8	TLE3	ENSSSCG00000004971
586	ENSSSCP00000005348	49092.1	48549.2	47729.2	49762.4	50009.5	52382.9	52508.9	50512.4	46253.2	48293.4	53920.1	46575.6	50005.4	49142.2	48279.6	UACA	ENSSSCG00000004973
587	ENSSSCP00000005349	0	12793.3	0	0	16053.1	14640.7	16352.7	0	0	18798.6	16098.5	0	0	0	0	LARP6	ENSSSCG00000004974
588	ENSSSCP00000005359	143846	157225	140279	139738	144244	144095	153873	143901	146027	148298	143979	142915	152368	152538	153404	MIA2	ENSSSCG00000004983	+
589	ENSSSCP00000005359	143846	157225	140279	139738	144244	144095	153873	143901	146027	148298	143979	142915	152368	152538	153404	CTAGE1	ENSSSCG00000004983	+
590	ENSSSCP00000005359	143846	157225	140279	139738	144244	144095	153873	143901	146027	148298	143979	142915	152368	152538	153404	CTAGE4	ENSSSCG00000004983	+
591	ENSSSCP00000005359	143846	157225	140279	139738	144244	144095	153873	143901	146027	148298	143979	142915	152368	152538	153404	CTAGE9	ENSSSCG00000004983	+
592	ENSSSCP00000005359	143846	157225	140279	139738	144244	144095	153873	143901	146027	148298	143979	142915	152368	152538	153404	CTAGE8	ENSSSCG00000004983	+
593	ENSSSCP00000005359	143846	157225	140279	139738	144244	144095	153873	143901	146027	148298	143979	142915	152368	152538	153404	CTAGE15	ENSSSCG00000004983	+
594	ENSSSCP00000005359	143846	157225	140279	139738	144244	144095	153873	143901	146027	148298	143979	142915	152368	152538	153404	CTAGE6	ENSSSCG00000004983	+
595	ENSSSCP00000005361	69965.9	0	45417.4	46522.3	50083	0	42626.5	39484.3	46435.1	0	45319	80902.8	37364	44036.2	43447.5	GEMIN2	ENSSSCG00000004985
596	ENSSSCP00000005381	430633	289718	389900	308352	234170	296257	182546	181694	279580	279091	259951	270900	257707	290359	154944	RPS29	ENSSSCG00000038507
597	ENSSSCP00000005385	859103	817580	888392	823323	776100	850377	410727	552146	791086	844069	785514	777135	893895	808840	577842	RPL36AL	ENSSSCG00000005006
598	ENSSSCP00000005386	21232.8	25523.7	22920.8	22131.8	25777.6	25111.7	22239.3	22846.9	21985.7	25382.8	25320.6	25438.4	25882.3	0	21930.2	DNAAF2	ENSSSCG00000005007
599	ENSSSCP00000005390	45295.6	43365.7	46052.3	43159.6	43921.8	41605.1	40808.2	39948.4	44687.8	44595	46600	46576	40496.2	38635.7	39581	NEMF	ENSSSCG00000005011			+	+
600	ENSSSCP00000005391	201181	193068	149574	191459	156256	150342	180462	184192	187229	181643	179181	295620	132245	138594	173127	ARF6	ENSSSCG00000005012
601	ENSSSCP00000005405	0	0	23858.8	31779.5	29537.8	28095.2	23457.6	0	23812.8	30219	30857.3	0	20853.8	0	0	FRMD6	ENSSSCG00000005027
602	ENSSSCP00000005407	191646	234216	220132	248836	263492	242036	239039	229708	238152	236546	247495	220886	248124	250615	245247	RTRAF	ENSSSCG00000005029
603	ENSSSCP00000005431	55724.3	52050.1	50601.1	49931.8	44108.5	49491.7	48143.9	48756.4	46946.3	49873.3	47790.3	54152.8	48138.6	53379.5	49005.4	WDHD1	ENSSSCG00000005052
604	ENSSSCP00000005434	1.97326e+06	1.89333e+06	1.8257e+06	1.68436e+06	1.47275e+06	1.54982e+06	1.7793e+06	1.86967e+06	1.86027e+06	1749153	1.75356e+06	1.65902e+06	1.94283e+06	1.97752e+06	2.04183e+06	LGALS3	ENSSSCG00000005055	+			+
605	ENSSSCP00000005435	114087	113741	109737	120770	123862	128498	113703	114550	99204.4	110085	120722	115873	112581	126609	107439	DLGAP5	ENSSSCG00000005056
606	ENSSSCP00000005439	319829	336268	334057	354000	353103	356380	349698	349982	343782	346546	350846	352021	329234	328168	329786	KTN1	ENSSSCG00000005060	+	+		+
607	ENSSSCP00000005449	506811	388833	439876	391697	367462	353103	399988	400270	414365	453991	448987	481280	381313	386336	369099	PSMA3	ENSSSCG00000005072				+
608	ENSSSCP00000005463	51960.5	42811.6	40222.2	52050.9	42756	44090.6	41385.8	43655.4	40559	44229.5	37582.6	47073.7	39358.5	35788.6	40107.7	DHRS7	ENSSSCG00000005083
609	ENSSSCP00000005464	95984.2	98586.5	94527.4	95191.2	98227.9	97109.8	110936	102629	95835	95689.1	102998	96231	110586	100079	98756.6	PPM1A	ENSSSCG00000005084
610	ENSSSCP00000005469	24096.3	30410.7	27286.1	30029.8	38345.5	28425.6	34882.3	0	27556.4	28823.6	33045.9	0	0	0	37580.3	MNAT1	ENSSSCG00000005090
611	ENSSSCP00000005486	50338.7	52487.6	48651.6	52335.5	51400.8	51034.6	47712.4	48872.2	47695.6	57845.1	56401.3	49840.1	57658.3	64196.3	54413.2	MRPL46	ENSSSCG00000005105
612	ENSSSCP00000005508	34358.8	36035.3	35982.6	38725.5	39385	39547.5	35154.2	38251.4	35790.2	39468.2	36859.3	37057.5	44633.9	45687.8	43291.9	IFT74	ENSSSCG00000005124	+		+	+
613	ENSSSCP00000005557	1.57413e+06	1.19442e+06	1.32363e+06	1.16377e+06	1.02605e+06	1.1184e+06	995502	1.14124e+06	1.18608e+06	1073412	953933	2.20082e+06	1.06198e+06	758917	1.00196e+06	RPS6	ENSSSCG00000005169
614	ENSSSCP00000005562	79424.4	61869.7	57912.4	63789.1	47238.2	51425.7	44500.7	59134.3	64342.2	55014.8	55332.8	91866.5	48199	45055.9	46647.4	RRAGA	ENSSSCG00000005174
615	ENSSSCP00000005565	138190	136252	152887	146047	133679	138236	165635	160996	156744	128216	122233	145922	193431	200567	198128	SH3GL2	ENSSSCG00000005177	+	+	+	+
616	ENSSSCP00000005581	40780.3	33959.6	35571.9	36691.6	31302.5	34785.2	37271.3	38237.5	35646	36978.3	35314.2	32016.2	38445.8	43557.5	37655.2	MPDZ	ENSSSCG00000005191
617	ENSSSCP00000005594	169839	258946	311991	317916	298681	288807	291661	275319	244327	326655	315532	131245	322429	305345	279705	RANBP6	ENSSSCG00000005204
618	ENSSSCP00000005597	206187	200131	197275	207908	192334	195567	207094	218073	222384	195709	193629	218644	212249	195051	219728	ERMP1	ENSSSCG00000005207
619	ENSSSCP00000005603	141235	115341	83638.4	88312.3	81081.2	75362.4	97901.4	93773.1	114749	86507.3	90380.4	143902	107749	64511.5	100871	PLGRKT	ENSSSCG00000005212
620	ENSSSCP00000005608	44729	29415.1	28199.1	31984.2	27954.8	26790.8	28675.3	28836.2	32522.1	25579.9	27957.5	42529	23607.7	0	27043.5	RCL1	ENSSSCG00000005217
621	ENSSSCP00000005610	29933.2	37118.3	39647.9	32654.7	37017.5	0	30785.1	31374	31645.2	35062.2	27914.7	0	0	45723.4	0	CDC37L1	ENSSSCG00000005219
622	ENSSSCP00000005613	81232.9	114379	117102	129709	155237	138730	141854	100661	122911	110743	129281	59052	141171	125678	138663	SLC1A1	ENSSSCG00000005222
623	ENSSSCP00000005617	18466.3	20120.2	25793	21535.7	24988.8	21803.7	25898.4	21954.9	21349.5	20988.7	23545.6	0	30583.1	25262.8	31948.3	RFX3	ENSSSCG00000005225
624	ENSSSCP00000005619	99758.5	104990	92317.4	93980.8	99730.6	98245.3	85549.8	102139	91836.3	93374.9	108120	79919.8	94486.3	89984.7	82735.5	PUM3	ENSSSCG00000005227
625	ENSSSCP00000005639	420474	426331	402484	418359	399534	389705	373611	365075	375423	396154	418398	496478	365390	371017	377321	TJP2	ENSSSCG00000005247			+
626	ENSSSCP00000005644	0	0	0	0	0	0	0	13185.1	0	0	0	28761.9	0	0	0	PTAR1	ENSSSCG00000005252
627	ENSSSCP00000005658	7353585	6.48517e+06	6.82483e+06	7017281	5.97311e+06	6.31548e+06	6266040	6.19008e+06	7008595	7.02656e+06	6415257	7607521	6.64681e+06	5600468	6.87741e+06	ANXA1	ENSSSCG00000005267
628	ENSSSCP00000005662	54197.6	72146.3	73823.3	75939.6	61233.6	63179.8	61479.8	72719.4	73532.2	78375.8	72337.9	74448.9	69001.8	70048.9	63303.7	CARNMT1	ENSSSCG00000005271
629	ENSSSCP00000005664	92700.6	116680	130049	135609	141537	136201	138239	135488	133700	110249	109158	83411.6	155348	141591	141569	OSTF1	ENSSSCG00000005273
630	ENSSSCP00000005692	1.81023e+06	1.82593e+06	1.90417e+06	1.77052e+06	1.7798e+06	1.74305e+06	1.87516e+06	1.82202e+06	1.85242e+06	1.80619e+06	1.87489e+06	1.75461e+06	1.83954e+06	1.76943e+06	1.85471e+06	VCP	ENSSSCG00000005300
631	ENSSSCP00000005737	0	48950.3	38394	0	0	0	0	47552.9	0	0	0	0	0	0	0	MELK	ENSSSCG00000005344
632	ENSSSCP00000005740	39947.1	31767.2	35737.3	38367	37526	40873.3	32230.1	34421.5	34051.6	36146.4	0	0	37198.2	29369.9	35964.6	POLR1E	ENSSSCG00000005347
633	ENSSSCP00000005741	180953	219194	225912	225263	223056	206284	216401	216053	221355	219926	211727	221822	220417	224921	217775	GRHPR	ENSSSCG00000005349
634	ENSSSCP00000005748	147089	141220	137680	161130	146693	167506	135504	146296	142749	162723	170032	132377	179335	178761	154727	EXOSC3	ENSSSCG00000005355
635	ENSSSCP00000005765	981711	1114295	981834	1.16225e+06	1.01418e+06	1.08587e+06	1.15785e+06	1.27236e+06	1.11161e+06	1.10154e+06	1.09419e+06	1.1757e+06	1139110	956998	1.25493e+06	NANS	ENSSSCG00000005373
636	ENSSSCP00000005776	57159.3	56750.7	65156.3	65727.3	64934.5	68711.2	62593.8	62374.4	62425.6	67510.7	66773.2	57970.7	66400.6	60129	55995	ALG2	ENSSSCG00000005383
637	ENSSSCP00000005799	4.22864e+06	3861044	3.89404e+06	3784872	3.37752e+06	3.51913e+06	3.62954e+06	3801483	3712064	3.46188e+06	3617325	4.13204e+06	3.75419e+06	3.34463e+06	3555650	SMC2	ENSSSCG00000005403
638	ENSSSCP00000005820	45465.6	44408.1	43711	48255.3	47304.3	46143.4	42205.7	41134.6	45303.7	44234.5	44882.3	0	44805	52689.5	40200.2	SLC44A1	ENSSSCG00000005425
639	ENSSSCP00000005831	775290	557761	577838	578558	453694	565255	501649	588109	506777	472300	498056	961996	480058	453745	573368	RAD23B	ENSSSCG00000005436
640	ENSSSCP00000005835	39374.9	42948.7	44232.4	44875.1	40705.6	43516.9	39334.2	41888.1	44885.2	42637.2	41924.1	28064.4	52783.5	52993.6	42829.9	ABITRAM	ENSSSCG00000005440
641	ENSSSCP00000005836	61456.9	59466.9	55005.7	60487.2	59181	57836.7	54786.2	56978.1	53673	61070	59388.3	54340.9	61448.6	62624.8	56156.6	ELP1	ENSSSCG00000005441
642	ENSSSCP00000005839	41805.4	43807.3	45794.8	43086.9	40812.4	46799.8	49659.4	50713.3	47969.4	43263.5	44886.8	34139.5	45741.4	53722.9	47555.1	TMEM245	ENSSSCG00000005444
643	ENSSSCP00000005855	218113	224282	222080	223591	218460	229662	227199	236882	233976	231370	230142	218385	224721	218061	223119	ECPAS	ENSSSCG00000005459
644	ENSSSCP00000005856	0	14076.5	12707.4	12642.4	14364.8	0	0	15943.9	0	14780.7	15435.9	0	16706.4	18348	15381.9	DNAJC25	ENSSSCG00000005460
645	ENSSSCP00000005863	342383	310650	360047	352331	282054	320944	319616	338963	339853	305000	300748	287931	382923	345939	340818	PTBP3	ENSSSCG00000005466
646	ENSSSCP00000005867	74042.2	61642.8	59564.3	63621.2	55017.5	59094.8	54143.1	63848.7	64931.7	57359.7	51462.5	0	59506.7	68054.4	54911.2	SNX30	ENSSSCG00000005471
647	ENSSSCP00000005891	311717	335815	359221	354707	347292	367845	279940	276557	262573	385053	378029	336213	309829	302941	293502	TNC	ENSSSCG00000005494	+
648	ENSSSCP00000005895	26471.3	40165.1	33239.5	34003.5	32918.2	32748.9	31075.7	31616.5	35594.4	33793.8	32380	0	37565.4	0	35736.2	TRIM32	ENSSSCG00000005501
649	ENSSSCP00000005920	32944.3	31782.9	30723.3	33642.6	33081.4	35185.3	34598.9	36514.4	30349	35001.6	33282	31033.2	42430.2	38709.9	32973.2	DAB2IP	ENSSSCG00000005524
650	ENSSSCP00000005924	79329.5	80327.3	74327.9	70741.6	72390.8	71474.4	66716.9	68516	73155	77170.8	81093.2	62014.1	90226.5	98346.3	81002.4	NDUFA8	ENSSSCG00000005528
651	ENSSSCP00000005928	111131	98156.3	94788.2	102253	86653.9	89852.4	101874	107583	113757	104018	92115.2	114184	108213	107657	103609	MRRF	ENSSSCG00000005532
652	ENSSSCP00000005976	147402	154121	157979	145479	155046	147141	157447	156912	157917	151599	145783	131081	165704	184231	161432	STRBP	ENSSSCG00000005582
653	ENSSSCP00000005987	220804	272228	277940	329052	334911	295415	333234	286216	307383	297551	311924	257906	297124	295647	343467	PSMB7	ENSSSCG00000005590
654	ENSSSCP00000005995	267624	248392	267807	218450	210039	212300	187368	189057	216455	255068	235962	256871	188187	234382	179426	ARPC5L	ENSSSCG00000005596
655	ENSSSCP00000005996	22515	21079.8	20908.6	22627.6	21539.6	20491.6	22881.3	20500.3	23252.2	21310.8	21305.8	0	21127.7	20700.4	21333	GOLGA1	ENSSSCG00000005597
656	ENSSSCP00000005998	30614.8	31226.2	32334	30607.3	27905.1	28526.6	24974.4	28052.5	33648.6	30005.4	28922.1	29427.5	30802.4	31821.1	26211.3	RABEPK	ENSSSCG00000005599
657	ENSSSCP00000005999	131168	128688	127170	143977	125196	134410	109472	116740	135669	141645	133494	123488	138246	155668	112314	PPP6C	ENSSSCG00000005600
658	ENSSSCP00000006001	427658	424934	420314	398144	382208	402521	415196	429263	427559	414422	410604	419818	469896	461940	453988	GAPVD1	ENSSSCG00000005602	+		+	+
659	ENSSSCP00000006013	0	18180.2	13378.2	20871.2	20587.2	20341.2	19167.7	20051.5	17799.3	19880.1	18699.4	31719.1	30230.9	21007.4	21071.2	LRSAM1	ENSSSCG00000005613
660	ENSSSCP00000006022	45553.9	63755.7	58117.8	54815.5	60959.1	65097.7	54236.7	57843.9	51582.7	59211.6	61461.1	56272.9	49997.1	59650.7	54865.3	CDK9	ENSSSCG00000005621
661	ENSSSCP00000006027	0	48310.7	0	51856.7	0	0	0	59074.2	0	0	0	0	0	0	0	FPGS	ENSSSCG00000005626
662	ENSSSCP00000006036	67459.4	82551.5	87943.5	87541.6	85083.3	87631.5	103208	91070.9	86849	81827.2	88494.1	67285.4	118738	96499.3	104662	PTGES2	ENSSSCG00000022655
663	ENSSSCP00000006046	73751.2	68607.4	66742	66241.6	66977	64585.9	66952.6	70294.4	67343.8	64272.7	64213.8	70150.8	68405.3	68196.2	71389.9	GOLGA6D	ENSSSCG00000005643
664	ENSSSCP00000006046	73751.2	68607.4	66742	66241.6	66977	64585.9	66952.6	70294.4	67343.8	64272.7	64213.8	70150.8	68405.3	68196.2	71389.9	GOLGA8F	ENSSSCG00000005643
665	ENSSSCP00000006046	73751.2	68607.4	66742	66241.6	66977	64585.9	66952.6	70294.4	67343.8	64272.7	64213.8	70150.8	68405.3	68196.2	71389.9	GOLGA6A	ENSSSCG00000005643
666	ENSSSCP00000006046	73751.2	68607.4	66742	66241.6	66977	64585.9	66952.6	70294.4	67343.8	64272.7	64213.8	70150.8	68405.3	68196.2	71389.9	GOLGA2	ENSSSCG00000005643
667	ENSSSCP00000006046	73751.2	68607.4	66742	66241.6	66977	64585.9	66952.6	70294.4	67343.8	64272.7	64213.8	70150.8	68405.3	68196.2	71389.9	GOLGA6C	ENSSSCG00000005643
668	ENSSSCP00000006046	73751.2	68607.4	66742	66241.6	66977	64585.9	66952.6	70294.4	67343.8	64272.7	64213.8	70150.8	68405.3	68196.2	71389.9	GOLGA8A	ENSSSCG00000005643
669	ENSSSCP00000006046	73751.2	68607.4	66742	66241.6	66977	64585.9	66952.6	70294.4	67343.8	64272.7	64213.8	70150.8	68405.3	68196.2	71389.9	GOLGA8Q	ENSSSCG00000005643
670	ENSSSCP00000006046	73751.2	68607.4	66742	66241.6	66977	64585.9	66952.6	70294.4	67343.8	64272.7	64213.8	70150.8	68405.3	68196.2	71389.9	GOLGA8J	ENSSSCG00000005643
671	ENSSSCP00000006046	73751.2	68607.4	66742	66241.6	66977	64585.9	66952.6	70294.4	67343.8	64272.7	64213.8	70150.8	68405.3	68196.2	71389.9	GOLGA8G	ENSSSCG00000005643
672	ENSSSCP00000006046	73751.2	68607.4	66742	66241.6	66977	64585.9	66952.6	70294.4	67343.8	64272.7	64213.8	70150.8	68405.3	68196.2	71389.9	GOLGA8R	ENSSSCG00000005643
673	ENSSSCP00000006046	73751.2	68607.4	66742	66241.6	66977	64585.9	66952.6	70294.4	67343.8	64272.7	64213.8	70150.8	68405.3	68196.2	71389.9	GOLGA8M	ENSSSCG00000005643
674	ENSSSCP00000006046	73751.2	68607.4	66742	66241.6	66977	64585.9	66952.6	70294.4	67343.8	64272.7	64213.8	70150.8	68405.3	68196.2	71389.9	GOLGA8O	ENSSSCG00000005643
675	ENSSSCP00000006046	73751.2	68607.4	66742	66241.6	66977	64585.9	66952.6	70294.4	67343.8	64272.7	64213.8	70150.8	68405.3	68196.2	71389.9	GOLGA6B	ENSSSCG00000005643
676	ENSSSCP00000006046	73751.2	68607.4	66742	66241.6	66977	64585.9	66952.6	70294.4	67343.8	64272.7	64213.8	70150.8	68405.3	68196.2	71389.9	GOLGA8B	ENSSSCG00000005643
677	ENSSSCP00000006046	73751.2	68607.4	66742	66241.6	66977	64585.9	66952.6	70294.4	67343.8	64272.7	64213.8	70150.8	68405.3	68196.2	71389.9	GOLGA8N	ENSSSCG00000005643
678	ENSSSCP00000006046	73751.2	68607.4	66742	66241.6	66977	64585.9	66952.6	70294.4	67343.8	64272.7	64213.8	70150.8	68405.3	68196.2	71389.9	GOLGA8K	ENSSSCG00000005643
679	ENSSSCP00000006046	73751.2	68607.4	66742	66241.6	66977	64585.9	66952.6	70294.4	67343.8	64272.7	64213.8	70150.8	68405.3	68196.2	71389.9	GOLGA8T	ENSSSCG00000005643
680	ENSSSCP00000006046	73751.2	68607.4	66742	66241.6	66977	64585.9	66952.6	70294.4	67343.8	64272.7	64213.8	70150.8	68405.3	68196.2	71389.9	GOLGA8S	ENSSSCG00000005643
681	ENSSSCP00000006046	73751.2	68607.4	66742	66241.6	66977	64585.9	66952.6	70294.4	67343.8	64272.7	64213.8	70150.8	68405.3	68196.2	71389.9	GOLGA8H	ENSSSCG00000005643
682	ENSSSCP00000006051	0	0	0	0	18275.5	0	0	0	20403.3	0	0	24939.7	0	0	20978.3	SLC27A4	ENSSSCG00000005648
683	ENSSSCP00000006056	0	0	0	0	22645.8	0	22833.5	0	0	26362.9	20766.5	0	0	0	0	GLE1	ENSSSCG00000005652
684	ENSSSCP00000006058	439264	450995	454115	428597	414203	420506	457649	461467	463472	440239	445200	458068	439955	440245	455720	SPTAN1	ENSSSCG00000005654
685	ENSSSCP00000006059	0	36730.8	42014.5	37792.9	36816.5	45216.9	0	37123.1	37893.3	37842.2	0	0	0	0	33701.4	WDR34	ENSSSCG00000005655
686	ENSSSCP00000006060	620087	827128	803650	961481	893483	859520	886309	830875	863173	864330	913893	757074	786164	818884	898951	ENSSSCG00000005656	ENSSSCG00000005656
687	ENSSSCP00000006064	38960.9	35087.6	0	30451.7	0	28357.4	0	0	32732.5	0	0	33638.3	27871.7	0	28930.5	TBC1D13	ENSSSCG00000005660
688	ENSSSCP00000006066	63344.7	0	0	0	0	0	0	30976	47157.1	0	0	47036	0	0	0	SPOUT1	ENSSSCG00000005662
689	ENSSSCP00000006076	149692	157224	172386	149194	157051	154832	180812	149389	158960	146633	169106	164360	147662	145001	169148	PTPA	ENSSSCG00000005672
690	ENSSSCP00000006094	110525	92188.9	97506.2	80420.4	69948	100953	73660.9	84882.1	108483	110157	115770	116952	78116	96958.4	54534.6	PTGES	ENSSSCG00000005688
691	ENSSSCP00000006109	48928.2	51714.8	49320	49725	53037.1	55631.2	51240.2	53959.1	55527.9	52356	56921.6	45095	49215.9	42146.6	50027.3	FUBP3	ENSSSCG00000005702
692	ENSSSCP00000006111	41439.7	32237.3	30546.1	31834.6	27463.5	27657.2	31982.6	30211.4	29328.6	27421.1	28295.2	0	28757.5	30718.7	30289.8	EXOSC2	ENSSSCG00000005704
693	ENSSSCP00000006123	195084	263162	246516	273536	0	302086	282206	326831	296039	322803	304162	108961	0	0	255007	PRRC2B	ENSSSCG00000005715
694	ENSSSCP00000006138	39144	43492.7	41099.9	39812.5	42184.8	42432.1	38907.2	42017.8	39123.5	41588.7	43581.5	0	43705	36812.3	41472.8	DDX31	ENSSSCG00000005729
695	ENSSSCP00000006140	59948.3	56830.8	54714	60619.2	64353.6	57286	58323.5	58693.5	53746.3	62310.9	58320.8	45840	52653.6	55149.9	54049.4	GTF3C4	ENSSSCG00000005731
696	ENSSSCP00000006153	0	0	0	30510.5	40356	0	0	0	0	0	0	0	41934.8	0	0	VAV2	ENSSSCG00000005743
697	ENSSSCP00000006159	365174	601378	541035	608742	686611	634444	579100	586579	551426	585886	620036	0	662821	695976	645811	BRD3	ENSSSCG00000005749
698	ENSSSCP00000006161	54149.3	62450.9	59887.9	57831.5	67336.3	61640.8	66211.9	59809.9	56832.2	51993.7	60538.1	36957.4	55120.9	56008.3	57350.8	COL5A1	ENSSSCG00000005751
699	ENSSSCP00000006173	0	32610.1	0	31084.9	0	34869.2	0	32385.3	0	0	0	0	40793.5	0	42361.4	MRPS2	ENSSSCG00000005759
700	ENSSSCP00000006182	321986	200390	214888	221975	147257	207495	198656	212848	237799	233243	249035	343893	184849	207212	200990	IER3IP1	ENSSSCG00000005768
701	ENSSSCP00000006201	363736	401116	400093	338616	391159	377504	347564	381098	365161	398171	393767	330506	363573	400209	375124	CTDP1	ENSSSCG00000005787
702	ENSSSCP00000006248	25162.5	24351.8	28420.7	25599.9	18193.3	0	11330.2	15641.8	26888.3	27421.8	22393.5	0	0	29754.8	12628	TRAF2	ENSSSCG00000005838
703	ENSSSCP00000006251	0	31308.3	28967.6	29594.5	33513	34242.2	35416.3	34555.2	29603.5	32642.3	33054.6	19262.8	31541.3	26825.2	33306.3	RABL6	ENSSSCG00000005841
704	ENSSSCP00000006303	46833.4	50446.5	56704.3	55484.5	60755.3	67806.3	60915.4	59592.4	58498.4	53144.6	52881.7	49884.4	80383.8	68681.4	78146.6	C8orf82	ENSSSCG00000005895			+	+
705	ENSSSCP00000006320	71096	71660.2	68946.4	75939.4	77454.9	74497.4	72765.6	78283.9	72976.1	74754.1	77214.9	85820.8	76096.2	74393.9	71947.9	OPLAH	ENSSSCG00000005911
706	ENSSSCP00000006321	52307.1	50161.8	39160.7	44529.9	34896.1	33968.1	42085.9	45053.9	41727.9	45073.4	47688.7	38870.3	51133.7	0	39563.3	GPAA1	ENSSSCG00000005912
707	ENSSSCP00000006326	25535.9	34955.8	28575.9	30901.3	37603	32935.2	35382.2	34933.4	33330.4	32466.2	36756.5	28469.8	34493.7	36203.7	37408.8	HSF1	ENSSSCG00000005917
708	ENSSSCP00000006327	51443.1	53043.4	43303.5	54940.3	55693.1	0	0	0	56091.6	65766.4	64904.3	0	0	0	0	DGAT1	ENSSSCG00000005918
709	ENSSSCP00000006334	73638.8	61149.7	63639.9	76693	0	66994.7	0	0	80232.5	66909.1	67108.9	0	0	51721.7	67498.1	EXOSC4	ENSSSCG00000005925
710	ENSSSCP00000006343	34277.9	31464.7	30028	33876.1	30236.3	31301.3	28583.5	34877.2	32526.3	30221.2	36405.1	36085.7	31067	33141	31131.5	TRAPPC9	ENSSSCG00000005934
711	ENSSSCP00000006345	49828.4	50827.9	49313.2	48040.3	46532.5	50168.5	44465.4	46967.1	47547.7	49214	50869.5	56589.8	49933.5	43656.4	47051.9	AGO2	ENSSSCG00000005935
712	ENSSSCP00000006354	72282.4	89123.6	77815.5	66373.2	79513.1	73823.1	81374.1	89133.8	75468.2	80001.5	74147.5	56273.4	74947.9	77117.9	76357.3	ST3GAL1	ENSSSCG00000005943
713	ENSSSCP00000006369	304313	309038	289701	329123	288103	293848	280297	308583	301636	310583	302465	302221	289027	303527	280850	FAM49B	ENSSSCG00000005959
714	ENSSSCP00000006377	80270	87482.5	84712.6	91982.4	93256.1	95605.9	91715.9	95691.7	91900	92908.6	95838.1	86905.1	98929.2	95326.1	98259.9	WASHC5	ENSSSCG00000005969			+
715	ENSSSCP00000006378	59297.5	80741.9	74160.4	70411.8	82229.4	74959	72743.9	85295.3	75094.6	72087.2	70785.3	47225.8	88544.2	96509.4	79087.1	SQLE	ENSSSCG00000005970
716	ENSSSCP00000006385	46162.1	32675.3	33789.6	33793.7	35564.7	0	33943.7	38389.6	38827.8	37015.9	0	125425	36420.3	29820.4	41212.8	TMEM65	ENSSSCG00000040731
717	ENSSSCP00000006387	949837	915898	984308	1072956	868793	903133	936447	954327	982066	1.14821e+06	1.10847e+06	1.02433e+06	834768	791723	783654	ANXA13	ENSSSCG00000005979			+	+
718	ENSSSCP00000006390	44206.9	51710.2	53073.6	50155.6	42798.5	44856.6	41304.2	42136.3	48432.7	49077	47329.2	40154.3	56088.4	60002.9	44697.4	WDYHV1	ENSSSCG00000005982
719	ENSSSCP00000006391	49592.4	46486	47605.4	45434.6	47222.9	47508.2	46410.5	48298.4	43597.6	48181.6	48856.1	42401.6	50187.6	53149.2	51958.4	ATAD2	ENSSSCG00000005983
720	ENSSSCP00000006392	0	0	33012.7	29503.3	0	0	0	0	0	0	0	0	0	0	0	ZHX1	ENSSSCG00000005984
721	ENSSSCP00000006411	58436.6	58254	66444.8	46975.3	31432.3	64668.4	0	18269.7	42436.7	52442.6	48582.5	33113	43716.6	43842	0	CCN3	ENSSSCG00000006002			+
722	ENSSSCP00000006424	82379.2	83349.9	72641.4	81778.4	71371.6	72363.7	76329.4	80529.8	78170.7	76365.9	70153.4	83300.5	80560.7	90138.9	82244.1	RAD21	ENSSSCG00000006014
723	ENSSSCP00000006426	293488	362402	409013	337403	381066	364033	366985	328932	355865	360080	374021	307540	341014	302319	358832	EIF3H	ENSSSCG00000006016
724	ENSSSCP00000006446	737126	677480	683548	713223	648961	671151	654159	634681	676647	681157	708287	780875	601858	541389	629337	EIF3E	ENSSSCG00000006033
725	ENSSSCP00000006450	38111.5	0	32665.3	44779.2	0	42830.3	0	0	31882.3	41609.6	35838.9	0	45209.6	0	44027	OXR1	ENSSSCG00000006037
726	ENSSSCP00000006459	40312.1	44978	41257	40369.8	37955	37999.3	37260.7	39945.7	45221.9	43476.6	43423.3	44166.6	41556	37370.6	35094.6	DCAF13	ENSSSCG00000006048
727	ENSSSCP00000006461	2.2319e+06	1645516	1645277	1.44393e+06	1.01713e+06	1.15222e+06	1.58551e+06	1.6988e+06	1.82921e+06	1.25267e+06	1.07155e+06	1.67139e+06	1.64142e+06	1.55107e+06	1.51568e+06	CTHRC1	ENSSSCG00000006051
728	ENSSSCP00000006462	56835	59486.2	60032.3	60393.1	53783.2	56615.2	46391.9	54567.8	55998.1	51986.8	51190.8	48205.8	63521.2	64598.7	53702.6	FZD6	ENSSSCG00000006052
729	ENSSSCP00000006464	134949	127930	125454	126177	121930	128525	129733	133893	122729	126351	120039	121356	138037	129627	142623	ATP6V1C1	ENSSSCG00000006054
730	ENSSSCP00000006478	89487.3	85917.8	81656.1	87037.6	92060.9	88212.6	93570.5	84412.4	85692.8	85370.6	89057.9	86810.2	94057	88125.1	88763.7	SPAG1	ENSSSCG00000027587
731	ENSSSCP00000006483	0	37973.3	0	73546.9	0	0	0	0	0	38630.4	0	0	93837.9	0	0	VPS13B	ENSSSCG00000006071
732	ENSSSCP00000006490	68120	79186.9	87566.1	78019.2	69894.7	83631.1	77135.5	72205.2	80048.8	76092.4	81980.3	86448.4	75947.1	73315.3	77064.8	POP1	ENSSSCG00000006078
733	ENSSSCP00000006496	263373	303936	270944	295376	280461	291378	280828	297689	292554	287380	299212	286232	247494	248814	262550	MTDH	ENSSSCG00000006084	+			+
734	ENSSSCP00000006498	57804.8	70598.4	75678	72553.2	75295.3	70559.6	86820.2	89126.3	88233.1	64850.7	69776.6	70840.9	102505	105122	99935.1	CPQ	ENSSSCG00000006087	+	+	+	+
735	ENSSSCP00000006499	275300	308890	268099	257723	279462	262883	356019	332994	337598	265102	272427	270146	323910	409047	351458	SDC2	ENSSSCG00000006088
736	ENSSSCP00000006501	231576	273889	282139	259758	264811	264372	261320	304504	223378	179661	264312	195434	310902	279207	262184	MTERF3	ENSSSCG00000006090
737	ENSSSCP00000006504	43739.3	55045.5	52797.2	49474	49412.7	47631.8	52049.8	53354.8	52088.3	46384.4	49853.8	45313.8	47002.4	48745.9	47587	NDUFAF6	ENSSSCG00000006093
738	ENSSSCP00000006511	81458.4	99398.8	112929	116188	138512	121897	128557	103268	115122	99382.6	119356	102471	160590	121824	124696	VIRMA	ENSSSCG00000006100
739	ENSSSCP00000006519	54041.3	55442.5	55110.3	60732.3	58255.7	57667.2	57363	61326.6	55627.4	65572.5	59501.8	50880.4	55372.7	61223.5	57879	PDP1	ENSSSCG00000006107
740	ENSSSCP00000006521	0	0	18431.6	0	0	0	0	0	0	0	0	0	0	14255.7	0	CIBAR1	ENSSSCG00000037963
741	ENSSSCP00000006536	53135.2	55425.6	52573.1	62958.8	58187.7	56541	52552.4	54851.9	51423.5	55683.4	50420	45660.9	61279.6	62573.3	64075.4	NBN	ENSSSCG00000006127			+
742	ENSSSCP00000006545	478360	421973	434107	482410	414484	415150	404410	417537	458471	416335	419918	501822	432805	433565	412711	CPNE3	ENSSSCG00000006135
743	ENSSSCP00000006566	92020.5	0	109090	0	0	0	0	108450	0	0	0	59714.5	0	0	0	ZBTB10	ENSSSCG00000006155
744	ENSSSCP00000006567	136573	135978	160066	151768	155156	163790	155495	155944	170072	123575	140099	153121	149120	122105	155023	TPD52	ENSSSCG00000006156
745	ENSSSCP00000006577	0	37415.2	26146.6	35257.1	36425.2	38817.9	35041.8	35179.6	29127.2	0	43520	0	0	54284.4	58278	NDUFB8	ENSSSCG00000006166	+
746	ENSSSCP00000006590	42185.6	35828.6	38321.3	56005.5	49712.1	46066	39945.9	49430.5	41110.4	49756.6	47660.7	50807.9	49482.5	46299.5	42216.8	STAU2	ENSSSCG00000006179
747	ENSSSCP00000006602	291923	303063	317516	278341	269742	271909	282637	303445	297962	280931	281005	255892	343757	356531	313604	LACTB2	ENSSSCG00000006192	+
748	ENSSSCP00000006614	543337	565133	636738	628123	647102	653339	588395	593904	595277	585907	660610	528989	578584	534187	612692	COPS5	ENSSSCG00000006203
749	ENSSSCP00000006620	137822	135953	129814	138250	146462	146889	139573	137732	137492	150654	152207	136221	150337	155781	144274	VCPIP1	ENSSSCG00000006209
750	ENSSSCP00000006625	135543	118184	128791	125617	141398	141999	117602	111910	115025	136884	130706	124782	124253	120972	113706	RRS1	ENSSSCG00000006214
751	ENSSSCP00000006631	69295.8	91540.8	103813	82825	85720.5	93036	93350.9	92457.8	98077.7	88249.7	86461.5	61342.5	99937.2	80386.8	88821.7	ARMC1	ENSSSCG00000006220
752	ENSSSCP00000006638	92915.6	109780	114194	105892	115645	110608	123445	114141	122503	109652	121123	99268.4	121455	129167	127465	GGH	ENSSSCG00000037637
753	ENSSSCP00000006644	1.04706e+06	814952	731008	823804	625682	634922	754902	838558	903666	737491	727575	995600	815262	718483	781779	RAB2A	ENSSSCG00000006232
754	ENSSSCP00000006647	0	0	26144.3	0	40792.3	38738.5	34337.8	34176.5	0	35110.6	0	0	38233.2	32791.2	27096.9	NSMAF	ENSSSCG00000006236
755	ENSSSCP00000006652	0	0	0	0	0	24076.7	28261.9	32127.5	0	0	23366.3	0	0	0	27848.4	FAM110B	ENSSSCG00000006240
756	ENSSSCP00000006663	93463.8	103439	105315	108910	98926.4	100234	103521	113382	107211	102940	107947	93185.9	101757	111014	103565	LYN	ENSSSCG00000006250
757	ENSSSCP00000006676	177993	199328	209942	216000	228629	208259	215878	215654	208870	195807	218375	210420	226536	216017	227543	ATP6V1H	ENSSSCG00000006263
758	ENSSSCP00000006686	495643	557374	533692	525033	513808	520273	527743	542680	550732	530305	530027	477512	528698	547607	529282	MCM4	ENSSSCG00000006273
759	ENSSSCP00000006687	0	22342.9	21848.8	22250.4	25005.3	25961.2	27041.4	22880.8	22350	25023	24743.4	22778.2	21627	28227.8	27197.9	PRKDC	ENSSSCG00000006274
760	ENSSSCP00000006694	0	33245.7	29672.2	27575.7	26369.5	27676.1	27184.6	27447.3	24369.6	30216.9	29862.1	23213.4	29597.3	0	26893.6	KIFAP3	ENSSSCG00000006282
761	ENSSSCP00000006710	38847.4	39637.9	41033.8	40536.5	44049.3	41853.8	42367.7	39543.4	39346	41611.9	40237.4	38261.7	51354.6	53790.5	47721.6	NME7	ENSSSCG00000006294			+	+
762	ENSSSCP00000006713	803255	614563	617872	604664	537911	558089	595890	608493	700296	582479	593399	862164	673005	563261	617035	ATP1B1	ENSSSCG00000006296
763	ENSSSCP00000006718	76121	113481	124217	109951	133790	124506	135591	111195	116914	110108	137936	105414	120116	115790	125415	TIPRL	ENSSSCG00000006301
764	ENSSSCP00000006721	184190	175962	171159	183771	141068	148681	162033	190333	189609	195931	181601	149314	182099	172072	171331	MPC2	ENSSSCG00000006304
765	ENSSSCP00000006723	32063.1	23707.5	29210.2	28370.3	25322.6	24580	28008.9	25220.9	30655.9	22709.3	22152.6	34973.3	30392.9	31141.9	31044.1	MPZL1	ENSSSCG00000006306
766	ENSSSCP00000006729	49618.9	51925.7	46683.8	52333.5	46487.8	48130.2	48653.7	51414.2	48348.2	49404.4	50536.3	51597	57859.1	55391	52851.8	POU2F1	ENSSSCG00000006310
767	ENSSSCP00000006744	122516	144555	142413	134913	115472	120658	113988	121253	139588	109198	120388	102806	167725	142737	126583	MGST3	ENSSSCG00000006325
768	ENSSSCP00000006752	38528.7	37213.8	36432.7	36438.5	35956.8	32609	31012.2	31886.1	32784.6	35138.3	36544.7	35926.2	33640.6	30421	30775	NUF2	ENSSSCG00000006333			+
769	ENSSSCP00000006756	49481.6	55612.2	47365.8	51550.1	53559.4	57973.7	59664.7	56214.5	48049.6	51932.1	49287.1	47228.2	62213.1	65976.1	66564	HSD17B7	ENSSSCG00000006337			+	+
770	ENSSSCP00000006759	102999	159124	157923	143429	171321	166158	165124	156905	157144	150785	175087	118699	164222	146037	161064	UAP1	ENSSSCG00000006340
771	ENSSSCP00000006766	145263	136882	129265	128733	134420	132584	0	113177	135153	140125	160134	0	135308	136151	0	DUSP12	ENSSSCG00000006347
772	ENSSSCP00000006777	121341	116266	114642	104826	117026	108272	107125	102829	104912	112816	118702	119470	109129	107535	112793	NDUFS2	ENSSSCG00000006358
773	ENSSSCP00000006780	180535	178124	175774	155764	167899	157913	149127	169869	164653	174252	172017	147444	194124	183328	181523	PPOX	ENSSSCG00000006361
774	ENSSSCP00000006782	98633.9	102299	102473	102665	107155	99200.3	88282.6	91750.6	92688.3	96677.3	92247.2	122585	103710	104402	93093.7	UFC1	ENSSSCG00000006363
775	ENSSSCP00000006786	371934	310510	312386	307925	309149	289921	328288	313235	301195	311355	321396	357527	256008	313355	282995	PFDN2	ENSSSCG00000006366
776	ENSSSCP00000006809	1.83324e+06	1.86145e+06	1.9804e+06	1.92742e+06	1.74496e+06	1.84672e+06	1773824	1.7997e+06	1.92444e+06	1.86309e+06	1.95371e+06	1.8473e+06	1.92445e+06	1.87323e+06	1.78534e+06	COPA	ENSSSCG00000006386
777	ENSSSCP00000006818	6.32246e+06	4465838	4.90215e+06	5302624	4.07294e+06	4207561	4.50752e+06	4488369	5216704	4048868	3.8886e+06	6.96334e+06	3840625	3.80421e+06	4.25908e+06	TAGLN2	ENSSSCG00000006395
778	ENSSSCP00000006892	0	32667.2	28003.4	0	0	27618.2	31870.5	0	30531.2	26730.7	0	0	39673.2	36297.8	36754.7	PRCC	ENSSSCG00000006467
779	ENSSSCP00000006894	45935.5	42914.6	45447.6	40997.3	45488.5	42102.9	39656.2	41709.8	41629.6	40499.6	42261.6	37052.1	61270.6	55255.9	49107.2	MRPL24	ENSSSCG00000006469
780	ENSSSCP00000006896	0	21797.2	20646.8	22380.3	23336.7	21914.9	23295.3	0	17181	28686.1	0	0	21392.7	21388.2	0	ISG20L2	ENSSSCG00000006471
781	ENSSSCP00000006897	0	0	0	60442.8	177376	0	0	0	207393	234731	59156.6	0	0	0	239888	CRABP2	ENSSSCG00000006472
782	ENSSSCP00000006900	101451	107151	103220	110879	112826	111503	105470	107598	103167	107023	108249	92290.5	110656	109765	104207	IQGAP3	ENSSSCG00000006475
783	ENSSSCP00000006926	101758	103508	95716.1	106805	95808.4	101539	96990.2	119228	105050	102519	100820	158113	103442	96449.9	99473.6	LAMTOR2	ENSSSCG00000006499
784	ENSSSCP00000006929	205079	177573	181716	167246	169045	163335	165263	176269	180370	168825	170085	225794	163004	154690	168266	ARHGEF2	ENSSSCG00000006502
785	ENSSSCP00000006937	102172	115813	114981	96416.5	107291	103752	109911	108472	111320	109740	117050	103333	125960	122136	134666	MSTO1	ENSSSCG00000006157	+
786	ENSSSCP00000006940	673122	729733	764752	652398	586416	619040	689487	673083	751341	643649	612556	672082	743788	743453	774689	FDPS	ENSSSCG00000006512	+			+
787	ENSSSCP00000006947	183437	269092	258100	259757	288943	276191	250186	255972	244799	269316	292090	193132	251155	279536	263316	SCAMP3	ENSSSCG00000006520
788	ENSSSCP00000006950	119952	104512	105431	106346	86686.8	96874.3	110247	124201	122199	89456.1	92823.3	104850	104584	103904	110493	GBA	ENSSSCG00000006522
789	ENSSSCP00000006951	85679.2	84865	84415.2	79325.9	69912.3	68987.6	71625.8	76094.1	81868.4	75038.5	78938.5	73477.3	89947.5	76000.6	77248.9	MTX1	ENSSSCG00000006523
790	ENSSSCP00000006964	61406.1	55628.3	59813.2	49085	44051.4	41683	64260.4	59158.5	61280.3	55052.7	50439.1	83067.4	81982.7	72759.6	72535.2	PMVK	ENSSSCG00000006535	+		+
791	ENSSSCP00000006968	178393	151297	171596	170845	155906	152437	151629	150436	158280	176030	186576	162188	157940	161243	144906	SHC1	ENSSSCG00000006539
792	ENSSSCP00000006969	88331.6	110966	100614	99133.2	105578	104393	112175	112593	109703	107074	103635	84669.2	116195	120281	126378	PBXIP1	ENSSSCG00000006540	+
793	ENSSSCP00000006976	62389.3	59342.5	56724.3	54292.2	57121.3	53656.2	59791.6	64345	62263	58644.2	64152.5	57627.2	59261	56661.6	56198.1	UBE2Q1	ENSSSCG00000006544
794	ENSSSCP00000006990	1.30976e+06	368888	364828	682084	234316	349450	411081	408250	580473	419969	298131	1.41392e+06	652086	1.09514e+06	472495	TPM3	ENSSSCG00000006556
795	ENSSSCP00000006998	151469	90512.5	87626.1	90948.8	66936.3	73510.5	78545.5	89822.6	92751.9	80028.5	84640.5	161281	77542.6	68902.5	79972.3	RAB13	ENSSSCG00000006564
796	ENSSSCP00000007005	41294.9	40926.5	38063.6	38685	42501.2	43731.1	39377.5	39292.6	35285.5	45274.9	46875.7	34184.8	40576.1	45485.2	41945.8	INTS3	ENSSSCG00000006571
797	ENSSSCP00000007011	1.0115e+06	534888	705221	678640	419463	500647	530379	606417	598148	501013	417657	1204204	512645	359073	611599	S100A5	ENSSSCG00000006577
798	ENSSSCP00000007012	3.4805e+06	3.52958e+06	3.60595e+06	4.4424e+06	4010450	4.07452e+06	3.48469e+06	3.37428e+06	3195818	3.63873e+06	3.39034e+06	3.70814e+06	3.61021e+06	3.53608e+06	4467076	S100A4	ENSSSCG00000006578
799	ENSSSCP00000007017	0	65063.6	62695.5	70434.8	83050.2	73677.4	87195.8	73082.3	74313.2	59019.5	62522.9	69155.2	83242.2	82010.1	86326.6	S100A14	ENSSSCG00000006582			+	+
800	ENSSSCP00000007058	77449.4	83273.2	76800.4	90264	89547.6	89660.1	88764.9	93277.3	93609.4	95331.1	91057.7	83506.2	100651	107304	98319.1	SNX27	ENSSSCG00000006619			+
801	ENSSSCP00000007059	53625.3	67681	54381.4	56389.8	59993.4	64419.6	41925.8	67347.7	49057.8	56742	58569.9	0	41113.4	49427.1	42444.4	TUFT1	ENSSSCG00000006620
802	ENSSSCP00000007061	104944	105015	92175.6	109635	94511.6	93294.5	101123	100424	111859	113642	105270	111247	120748	112816	106002	POGZ	ENSSSCG00000006622
803	ENSSSCP00000007064	32023.6	33849.3	31691.2	50092.9	52912	49382.2	52020.2	42126	48592.9	0	0	0	60461	61517	58374	RFX5	ENSSSCG00000006625	+		+
804	ENSSSCP00000007066	28468.2	27045	26494.8	27751.3	29525.9	26762.8	22671.1	25956.5	25511.9	28813.2	30860.9	34818.5	28189	26150.5	27731.9	ZNF687	ENSSSCG00000006627
805	ENSSSCP00000007067	0	0	15286.6	26500.9	0	0	0	0	0	21976.4	0	23202.7	21902.7	0	0	PIP5K1A	ENSSSCG00000030547
806	ENSSSCP00000007069	550189	495970	513370	524073	480277	462843	446830	478018	486962	506779	490428	479439	493105	478423	464168	PSMD4	ENSSSCG00000006628
807	ENSSSCP00000007082	186728	189712	204998	181936	185621	185157	174553	173458	180703	173009	166057	142691	196888	188851	151343	PRUNE1	ENSSSCG00000006641
808	ENSSSCP00000007087	0	17412.7	21335.2	20578.5	0	0	0	27290.1	0	26970.7	18606.9	0	24719.5	0	25775	ARNT	ENSSSCG00000006646
809	ENSSSCP00000007091	50129.5	100884	109540	0	0	98947.1	167977	0	0	155516	110267	155823	0	0	0	GOLPH3L	ENSSSCG00000038558
810	ENSSSCP00000007103	119040	97330	93659	99823.4	89910.7	94956	93003.8	102392	100841	98772.6	99437.7	90393.8	103069	103535	93582.6	VPS45	ENSSSCG00000006661
811	ENSSSCP00000007105	79031	81852.8	75665	83000.2	91801.6	83882.3	77435	73296.9	72237.3	83467.7	87763	76865.6	77462.6	78636.1	75565.6	OTUD7B	ENSSSCG00000006663
812	ENSSSCP00000007108	126847	111092	130715	136511	168375	145963	158894	117249	127956	116903	136389	134243	147012	111549	169061	SF3B4	ENSSSCG00000006665
813	ENSSSCP00000007110	115948	87174.9	85959.3	94742.1	81369.1	95287.1	85314.4	86403.1	92884.2	96995.2	89683.8	106113	74989.3	71099.1	86516.6	BOLA1	ENSSSCG00000006667
814	ENSSSCP00000007111	304110	423266	516846	507905	505788	556090	516122	351229	552354	366306	501111	243970	585181	440271	542369	HIST2H2AB	ENSSSCG00000037533
815	ENSSSCP00000007112	7.32106e+06	10753493	11083663	13251849	11041745	11836267	12814628	13253272	13248035	12315386	14630232	7701435	13304903	13044287	14332662	HIST2H2AC	ENSSSCG00000034598
816	ENSSSCP00000007135	131330	112279	103002	118826	104899	107120	106260	123288	115040	123548	124770	110142	113930	111599	100526	POLR3C	ENSSSCG00000006691
817	ENSSSCP00000007137	35564	37478.9	42066.4	19985.4	21562.5	23082.4	41192.3	40155.1	38208.1	17846.5	16584.8	0	87285.6	92945.6	86153.7	PDZK1	ENSSSCG00000006693	+	+	+	+
818	ENSSSCP00000007138	0	17385.8	0	26894.6	25071.2	21306	27631.9	16668.4	24517.1	21184.5	23293.6	0	24052	27434	29378.6	GPR89A	ENSSSCG00000006694
819	ENSSSCP00000007138	0	17385.8	0	26894.6	25071.2	21306	27631.9	16668.4	24517.1	21184.5	23293.6	0	24052	27434	29378.6	GPR89B	ENSSSCG00000006694
820	ENSSSCP00000007141	0	0	33268.7	0	44575.7	0	0	0	0	0	0	0	0	0	0	ACP6	ENSSSCG00000006697
821	ENSSSCP00000007145	31648.5	30000.3	28319.9	32102.8	35007.4	32013.7	34008.9	35845.5	35334.1	30821.1	33655.6	39884.7	34118.7	33161.2	31880	CHD1L	ENSSSCG00000006701
822	ENSSSCP00000007147	56541.2	64640.2	62623.3	55352.9	55801.4	59138.2	59624.8	62235	58412.6	76330.9	71667.4	0	57168.8	60458.2	58572.9	PRKAB2	ENSSSCG00000006703				+
823	ENSSSCP00000007154	75390.2	86372.8	72310.1	73962.6	80334.6	88959.6	46283	92891.7	81129.4	76198.5	87730.6	58327.8	86893	67731.9	68142	NOTCH2	ENSSSCG00000006709
824	ENSSSCP00000007163	1.39349e+06	1.45274e+06	1.56272e+06	1.6562e+06	1.33486e+06	1.46315e+06	1.53487e+06	1.54635e+06	1.69314e+06	1.48245e+06	1.38704e+06	1.43567e+06	1.68452e+06	1.43309e+06	1.52315e+06	PHGDH	ENSSSCG00000006717
825	ENSSSCP00000007174	82433.2	77244.6	73387.2	74907.7	68063.6	72019.5	64847	66790.8	67350.7	73588.8	74213.1	81237.2	66702.8	72601.9	67792.1	WDR3	ENSSSCG00000006727
826	ENSSSCP00000007188	58476.6	74005.1	74815.4	88911.1	89169.4	83424	83659.7	85596.6	85868.4	91318.3	80714.2	84116.8	81747.9	76293.5	85004.7	CD58	ENSSSCG00000006738
827	ENSSSCP00000007190	1312099	1.11536e+06	1.18599e+06	1.11632e+06	1.03771e+06	1.06307e+06	1.15033e+06	1.13675e+06	1.20578e+06	1111981	1.1024e+06	1.3023e+06	1169974	1114361	1.10843e+06	ATP1A1	ENSSSCG00000006740
828	ENSSSCP00000007196	64780.1	64930.9	58433.9	60232	67060.8	58784.8	64916.9	59427.4	57547.7	64692.1	59944.6	74506.4	57175.4	60188.4	62400.8	VANGL1	ENSSSCG00000006746
829	ENSSSCP00000007201	35318.3	0	34498	35369.2	0	0	38069.9	0	0	0	0	29435.5	37978.3	0	0	SIKE1	ENSSSCG00000006751
830	ENSSSCP00000007207	37542.1	38801.4	37105.4	43600	45069	45108.4	46166.4	40516.2	38410.8	38681	43160.2	35174.3	45587.4	48743.6	45812.1	TRIM33	ENSSSCG00000006757			+
831	ENSSSCP00000007226	762496	978644	1.03981e+06	994640	958212	1.00052e+06	924258	912492	947273	960486	974536	643573	946822	930231	860866	CAPZA1	ENSSSCG00000006775
832	ENSSSCP00000007227	194888	219708	230446	219422	227963	228091	219056	222365	219419	216534	225472	201989	240395	204255	224451	MOV10	ENSSSCG00000006776
833	ENSSSCP00000007228	162802	0	0	0	226755	195642	159519	0	0	0	0	0	0	0	0	RHOC	ENSSSCG00000006777
834	ENSSSCP00000007235	76567.7	76644.8	77317.7	73015	76783.3	75691.9	77251.9	74052.8	74840.2	78196.8	82920	74249.8	72123.2	76750.8	77722.5	DDX20	ENSSSCG00000006783
835	ENSSSCP00000007243	139420	119540	125462	127000	109340	125330	106207	112013	115421	116216	119389	155007	111457	109812	100948	WDR77	ENSSSCG00000006790
836	ENSSSCP00000007261	26397.5	34430.9	34884.5	33274.5	39924	36061.8	36469.9	33799.5	31360.5	35269.8	36867.1	30467.7	34954.2	32993.1	36362.3	RBM15	ENSSSCG00000006809
837	ENSSSCP00000007267	43499.2	37543	38085.1	38111.3	23752.2	31018.5	26570.1	33037.2	33600.1	40931.7	30688.3	0	0	42517.7	0	STRIP1	ENSSSCG00000006813
838	ENSSSCP00000007285	571922	618583	661253	599892	593343	595017	595156	578116	672469	591596	573608	575410	623308	557783	566582	PSMA5	ENSSSCG00000006830
839	ENSSSCP00000007286	112181	93171.1	89056.3	92615.4	77470.2	84677.8	87898.6	98783.4	101102	87388.1	86647.7	109264	96474.1	90380.7	95071.9	SORT1	ENSSSCG00000006831
840	ENSSSCP00000007290	407959	454942	477334	492615	453157	474740	450832	422879	439572	485743	521398	430905	419714	404398	411489	SARS	ENSSSCG00000006835	+
841	ENSSSCP00000007295	25486.7	27980.4	25560.3	24625	23335.4	23205.9	22830.5	25492.7	27196.7	24635	0	0	24463.6	31778.2	25994.3	WDR47	ENSSSCG00000006840
842	ENSSSCP00000007301	60022.9	61719.3	59661.2	58512.3	63266.4	63439.6	61140	59827.6	62512.3	62862.4	63944	54776.1	61814.3	67649.8	61997.7	STXBP3	ENSSSCG00000006845
843	ENSSSCP00000007303	509902	581324	645164	583787	559632	585557	580986	534951	586092	591494	596649	545505	605475	579223	622815	SLC25A24	ENSSSCG00000006848
844	ENSSSCP00000007305	25823.6	27093.6	31640.2	29543.6	31235.9	32867.5	32961.7	28362.1	27156	28708.7	27003.7	0	32851.8	29813.6	32147.1	FAM102B	ENSSSCG00000006850
845	ENSSSCP00000007313	42462.4	56084.1	56279.2	60710.8	67399.9	60235.4	62963.3	49525.5	53388.7	59669.3	64075.3	0	64607.9	47037.1	66303	DPH5	ENSSSCG00000006859
846	ENSSSCP00000007316	0	0	10444.8	16882.7	0	16036.9	0	0	0	0	0	0	0	0	0	VCAM1	ENSSSCG00000006862
847	ENSSSCP00000007318	0	0	60241.3	0	0	0	0	0	61799.1	80029.6	0	0	0	0	0	CDC14A	ENSSSCG00000006864
848	ENSSSCP00000007319	163853	185567	192381	199361	195532	204960	206508	189661	200121	187255	190263	148202	228848	187989	206679	RTCA	ENSSSCG00000006865
849	ENSSSCP00000007328	58697.1	63142.6	54252.9	52243.5	40635.4	49294.7	45959.4	53762.1	55443.9	30175.4	35026.9	35998	50184.2	49518.7	42959.7	FRRS1	ENSSSCG00000006873
850	ENSSSCP00000007329	398406	411499	414990	362620	378661	350121	418074	432958	389996	351441	349223	331266	404546	444398	448474	PALMD	ENSSSCG00000006874				+
851	ENSSSCP00000007332	34245.6	0	29303.3	0	0	0	0	28974.9	0	0	0	0	0	0	25654.2	SNX7	ENSSSCG00000006877
852	ENSSSCP00000007334	45338.9	53091.8	61636.3	52719.4	52541.9	54781.8	56454.7	53814.8	56531.1	58977.4	55597.5	39291.1	53119.4	52355.8	60760.1	PTBP2	ENSSSCG00000006879
853	ENSSSCP00000007344	35168.1	37329.8	27846.8	30615.3	30615	29540.7	35604.4	37185.2	29375.8	26885	31135	31665.6	26704.5	23383.7	28476.3	ARHGAP29	ENSSSCG00000006889
854	ENSSSCP00000007347	47250.7	43661.8	41579.6	40598	45711.6	41122.2	41364.6	44258.6	39508.5	44498.1	42426.8	48781.3	41663.2	40888.3	43138.3	DNTTIP2	ENSSSCG00000006892
855	ENSSSCP00000007348	56051.8	58022.5	67648.4	63533	57473.2	62245.3	55258.8	57044	56171	68837.4	66450.6	55977	61215.8	60120.9	50731.5	BCAR3	ENSSSCG00000006893
856	ENSSSCP00000007349	61607.7	75677.6	71254.9	69317.4	74382.1	67953.3	65143.2	67117.8	66262.9	73234.8	75955	70620.7	71947.7	76371.7	70216.7	FNBP1L	ENSSSCG00000006894
857	ENSSSCP00000007351	309428	275617	275006	263412	211187	219465	244714	245698	266788	262977	249351	387016	194782	186433	199034	TMED5	ENSSSCG00000040439			+
858	ENSSSCP00000007356	41260.5	39817.5	47271.9	43666.8	0	50098.8	58532	46777.9	45350.9	0	37045.4	0	0	0	27837.7	DIPK1A	ENSSSCG00000006900
859	ENSSSCP00000007357	0	167476	136521	215471	0	0	153123	169546	160867	184239	167612	121647	0	191946	174026	EVI5	ENSSSCG00000006901
860	ENSSSCP00000007359	34688.1	30538.9	30431.3	30407.9	35395.8	33393.1	29723.9	29754.9	26293.1	32564.4	32091.1	32149.9	27507.4	30155.7	27014	RPAP2	ENSSSCG00000006903
861	ENSSSCP00000007361	42599.3	42576.2	40422	38534.4	34802.4	38129.9	33765.8	34409.9	37486.5	39228.9	40239.9	43779.9	33871.3	40527.5	30070.3	GLMN	ENSSSCG00000006904
862	ENSSSCP00000007381	60895.3	57440	59462.3	64877.8	74959.6	65185.2	69529.3	73273.2	62455.7	60073.8	64511.7	62982.2	66145.5	57415.2	57383.7	GBP2	ENSSSCG00000024973
863	ENSSSCP00000007383	884538	609140	601305	665021	527787	580445	541889	559191	611930	625952	596959	921877	627149	630943	575553	KYAT3	ENSSSCG00000006925
864	ENSSSCP00000007401	395168	347794	364266	294227	229033	295899	171984	215978	288683	299492	314207	396858	176550	154215	118918	CCN1	ENSSSCG00000006940			+	+
865	ENSSSCP00000007404	81847.7	63489.1	64161.9	67129.6	63164.3	57305.8	52492.1	60750.8	65571.9	64777.7	62020.2	78572.9	63325.2	47989.8	59485.8	BCL10	ENSSSCG00000025691
866	ENSSSCP00000007405	118815	0	279499	0	0	342995	216385	232774	206419	0	0	215197	0	309787	348014	C1orf52	ENSSSCG00000026772
867	ENSSSCP00000007412	0	50949.7	0	49104.9	0	47287	0	0	0	45557.6	0	22756	47613.4	0	0	WDR63	ENSSSCG00000006950
868	ENSSSCP00000007416	1.33481e+06	1.23001e+06	1.29892e+06	1.42567e+06	1.23119e+06	1.20281e+06	1.2555e+06	1192116	1.26457e+06	1290029	1.28718e+06	1.60357e+06	1244671	1.14864e+06	1.17451e+06	EEF1D	ENSSSCG00000006954
869	ENSSSCP00000007417	78750.7	85056.3	80942.9	74498	75697.7	74572.9	70110.8	79899.6	70369.5	96276.4	91700.2	86258.6	72948.9	82926.2	73241.6	GSDMD	ENSSSCG00000006955
870	ENSSSCP00000007441	42128.9	49773.3	45365.9	48982.7	44487.8	41320.2	41136.7	47759.7	45472.8	50534	46315.5	43935.4	49361.5	52861.6	48960.6	CNOT7	ENSSSCG00000006983
871	ENSSSCP00000007452	87645.8	94164.7	84575.5	87687.7	88654.1	88690.4	88694.5	93020.7	83725	91408.5	94330.1	92367.3	95610.6	99033.2	99162.5	PCM1	ENSSSCG00000006994	+
872	ENSSSCP00000007454	80957.6	65347.5	64964	62363.1	56449.5	61557.8	70926	63585.7	70147	68697.7	57620.7	81884.3	72446.8	70717	68488.4	FRG1	ENSSSCG00000006996
873	ENSSSCP00000007487	87822.2	105089	101074	95785.6	95622.7	95844.5	91654.9	103036	94005.3	107598	111397	66970.3	102396	107462	95434.6	VDAC3	ENSSSCG00000007026
874	ENSSSCP00000007488	381245	388973	400349	430776	380964	408386	414368	433780	413680	376867	421535	422327	410478	433302	453331	VDAC3	ENSSSCG00000007026
875	ENSSSCP00000007492	99811.1	108503	94005.1	106444	100997	113586	92049.3	112882	99008.8	125804	118588	99844.9	92151	100247	92235.1	IKBKB	ENSSSCG00000007030
876	ENSSSCP00000007494	31971.2	34596.1	36061	45758	43753.8	41072.6	0	29827.6	31425.5	50168.5	51738.2	0	29077.3	0	26394.2	PLAT	ENSSSCG00000007032	+			+
877	ENSSSCP00000007498	0	0	16615.7	18731.6	0	14548	0	0	19365.4	15548.5	0	0	18550.8	18016.8	23558.8	NAT1	ENSSSCG00000026893
878	ENSSSCP00000007508	64845.5	89407.6	84095.2	90452.5	82533.5	85277.4	83407.2	94444.1	79036.1	89300.6	89406.2	56805.6	100144	94570.2	84618.6	TRMT6	ENSSSCG00000007046
879	ENSSSCP00000007516	38265.9	41721.6	39394.4	43662	51812.1	48228	44411.2	41641	39103.9	44369.5	44659.3	44920	56741.3	51459.2	44746.4	FERMT1	ENSSSCG00000007052
880	ENSSSCP00000007530	0	125023	110738	98498.3	131158	107371	115435	0	103525	133190	142346	0	0	0	114853	JAG1	ENSSSCG00000007067
881	ENSSSCP00000007539	34909.3	32128.5	32396	34990.5	31151.7	30813.9	29336.6	32683.7	31224.2	35476.8	34372.7	30712.6	30796.2	34913.8	28871.2	ESF1	ENSSSCG00000007077
882	ENSSSCP00000007541	125426	101843	97801.8	123236	100976	115642	85490.7	87084	96448.6	127660	121416	129669	77181.4	97592.8	82646.8	FLRT3	ENSSSCG00000007079				+
883	ENSSSCP00000007542	38942.7	0	28217.7	38519.6	0	0	34689.9	0	39906.8	40654	38943.3	0	42359.5	47455.7	39971.4	KIF16B	ENSSSCG00000007080
884	ENSSSCP00000007548	411747	332369	374783	375923	352777	354270	336917	256527	351518	373097	329985	477537	301610	301791	298328	DSTN	ENSSSCG00000007085	+
885	ENSSSCP00000007551	191308	185013	196559	161713	150360	157744	177008	186701	186177	169286	165128	190819	214088	208765	204668	SNX5	ENSSSCG00000007088	+
886	ENSSSCP00000007552	40105.6	43404.8	43577.2	42043.4	45981.1	42671.1	41278.6	40368.3	38473.5	45527.6	44308.9	0	52341.6	48687.7	47137	MGME1	ENSSSCG00000007089
887	ENSSSCP00000007558	23395.6	27851	24064.8	23307.8	22784.2	24179.3	23282.9	28704.2	24212.4	24914.5	25868.8	29327.8	20904.6	24053.1	22752.3	POLR3F	ENSSSCG00000007095
888	ENSSSCP00000007561	102085	95875	91884.7	106494	94197.7	90503.7	100738	103357	102331	97521.6	101858	103484	92236.8	98375.3	101750	DTD1	ENSSSCG00000007098
889	ENSSSCP00000007572	114109	113237	115589	110903	111584	109621	107447	113353	114393	105040	112135	111001	109751	108524	108691	XRN2	ENSSSCG00000007109			+
890	ENSSSCP00000007582	0	29125.2	25200.1	36410.6	30330.5	30103.4	30256.3	28480	29631.7	30611.1	0	0	30645.1	31351	28674.1	NXT1	ENSSSCG00000007119
891	ENSSSCP00000007612	61949.7	45266.4	55414.2	55083.2	35697.2	49895.5	32469.3	41525.7	49592	59481.6	0	0	49093.5	64452.5	39949.4	SPEF1	ENSSSCG00000007149
892	ENSSSCP00000007616	0	0	0	138869	0	0	0	0	0	0	119602	0	0	0	0	ATRN	ENSSSCG00000007153
893	ENSSSCP00000007627	161694	181743	164538	163704	167922	165962	168081	175295	159231	177241	174588	171589	177289	182057	171963	MRPS26	ENSSSCG00000007165
894	ENSSSCP00000007628	26367.9	0	21647	23170.2	17661.5	19427.4	19457.2	20176.4	21889.6	22860.6	18596.9	0	26091.6	0	17691.9	PTPRA	ENSSSCG00000007166
895	ENSSSCP00000007635	155042	148333	161475	159874	159606	169459	155929	156123	147160	156568	164737	148587	173467	172604	171612	IDH3B	ENSSSCG00000007173
896	ENSSSCP00000007637	445341	459087	476103	504943	489535	493910	470494	469181	467824	478601	505998	470955	481623	443761	468032	NOP56	ENSSSCG00000027676
897	ENSSSCP00000007652	506646	486829	469644	497866	490823	497999	482586	498230	480969	499285	502320	445392	468077	470874	466415	NSFL1C	ENSSSCG00000007187	+
898	ENSSSCP00000007654	434258	423796	305213	380434	434185	367933	351001	394204	339824	375470	389132	465157	380808	440597	390523	FKBP1A	ENSSSCG00000007188
899	ENSSSCP00000007654	434258	423796	305213	380434	434185	367933	351001	394204	339824	375470	389132	465157	380808	440597	390523	FKBP1C	ENSSSCG00000007188
900	ENSSSCP00000007696	269167	249820	240622	251196	200246	199944	227577	235076	236681	237759	235883	270231	210300	177319	221780	HM13	ENSSSCG00000007228
901	ENSSSCP00000007697	35705.6	0	0	0	0	0	0	0	0	0	0	37651.2	0	0	0	BCL2L1	ENSSSCG00000035357
902	ENSSSCP00000007712	85038.3	66338.4	70261.3	54475.4	63771.2	72319.4	53307.6	52077.4	62331.6	53571.7	54268.7	66473.5	59421.7	53547.3	53770.6	POFUT1	ENSSSCG00000007244
903	ENSSSCP00000007716	61466.5	66024.1	66773.1	60429.6	66831.3	62870.8	63534.2	69272.4	61314.6	65302.8	71938.5	63714.9	71517.7	71175.6	66644	KIF3B	ENSSSCG00000007247
904	ENSSSCP00000007718	66589.2	56930.8	50822.5	0	0	58109.6	0	0	47715.9	0	0	68198.9	46486.7	35834.5	0	NOL4L	ENSSSCG00000007249
905	ENSSSCP00000007723	499586	527241	582511	501182	547212	544337	570168	531888	531851	499226	520665	512428	527088	493118	555389	MAPRE1	ENSSSCG00000007253
906	ENSSSCP00000007744	316786	354685	362016	367440	363999	355929	381147	354916	348466	359795	365704	316020	385381	401739	389339	CHMP4B	ENSSSCG00000007272
907	ENSSSCP00000007753	35020.9	42461.3	43811.3	34616.7	40144.2	38771.4	52384.6	50047.9	54670.5	36844.7	41970.1	0	43272.4	51525.3	54281.4	MAP1LC3A	ENSSSCG00000007281
908	ENSSSCP00000007754	16168	35677.9	0	0	0	0	0	25400.9	0	0	37427	0	0	0	0	PIGU	ENSSSCG00000007282
909	ENSSSCP00000007758	72872.8	98727.6	106540	112541	112086	118975	114897	119656	113190	90558.8	97936.4	58102.8	165777	143712	149326	ACSS2	ENSSSCG00000007286	+
910	ENSSSCP00000007759	163938	162569	165904	177367	167084	169095	152666	163140	174468	182670	174088	158813	171857	192603	156577	GSS	ENSSSCG00000007287
911	ENSSSCP00000007781	83168.8	72383	74319.6	77726.8	74859.1	77348.9	74084	76060.9	74931.3	74640.4	77021.4	81046.8	81199.9	78740.6	82451.2	NFS1	ENSSSCG00000007307
912	ENSSSCP00000007782	0	0	0	329879	0	0	0	228543	0	0	0	0	0	0	0	ROMO1	ENSSSCG00000007308
913	ENSSSCP00000007790	41970.1	41266.3	46787.5	47629	43579.7	0	52900.3	46475.3	43503.9	0	39821.2	27531.4	54669.2	51618.1	48581.2	AAR2	ENSSSCG00000007315
914	ENSSSCP00000007793	36137	28863.3	29228.6	33887.8	32536.3	30842.6	33521.6	29872.4	33871.2	28524.3	29635.7	0	29096	26575.8	34017.6	DLGAP4	ENSSSCG00000007317
915	ENSSSCP00000007811	122599	117390	116416	123513	108804	112135	117784	119924	122895	109932	122130	112137	133362	115572	124146	SRC	ENSSSCG00000007334
916	ENSSSCP00000007815	69897.6	68030.9	63244.7	67705.8	49384.7	57195.7	55855.4	67381.2	60905.9	57805.2	55350.3	74239.4	63234	57985.8	64283.3	CTNNBL1	ENSSSCG00000007337
917	ENSSSCP00000007820	106777	104606	102734	118268	107555	110237	106269	118045	114484	113791	111654	100881	123287	113255	110428	RPRD1B	ENSSSCG00000007342
918	ENSSSCP00000007823	0	16721.4	12892.9	20553.7	0	0	13052.4	18444.2	18173.1	17464.4	0	0	21959	20180.7	18520	RALGAPB	ENSSSCG00000007345
919	ENSSSCP00000007830	0	91806.3	0	0	0	0	0	133057	0	0	0	0	0	0	0	DHX35	ENSSSCG00000007352
920	ENSSSCP00000007834	0	60059.1	45583	72046.8	0	84394.4	62593.4	55275.6	53343	61785.4	72885.2	0	88967.1	84327.3	70718.2	PLCG1	ENSSSCG00000007356
921	ENSSSCP00000007842	310190	263092	262150	253263	248782	228952	272989	258688	261838	258471	260223	488764	234028	249142	250579	SRSF6	ENSSSCG00000007362
922	ENSSSCP00000007850	154835	0	0	0	155438	0	0	0	0	0	0	0	0	0	0	JPH2	ENSSSCG00000007369
923	ENSSSCP00000007864	1270134	994014	1.06458e+06	1146613	895003	891144	1.13206e+06	940431	1.10485e+06	887908	948933	1.39902e+06	983784	820193	1.18517e+06	YWHAB	ENSSSCG00000007381
924	ENSSSCP00000007881	0	56699.2	62757.6	56469.3	51843.3	64777.9	54104.1	54068.1	52324.1	56205.2	54446.3	40227.5	64638.9	51375.7	45788.4	PIGT	ENSSSCG00000021861
925	ENSSSCP00000007909	0	0	0	24908.4	0	27073	0	0	0	0	0	0	0	0	0	DNTTIP1	ENSSSCG00000007422
926	ENSSSCP00000007910	107983	96070.6	82186	77707.7	70536.6	62412.2	64423.7	84054.5	75677.4	82262	76892.8	82835.9	77343.9	76446.1	68296.4	UBE2C	ENSSSCG00000007423
927	ENSSSCP00000007918	156461	175985	173377	172002	155095	165522	170462	172907	157762	133529	149334	140008	186422	174263	167568	CTSA	ENSSSCG00000007431
928	ENSSSCP00000007926	54543.1	61574.5	58408.4	61856.7	61210.7	58269.6	53478.5	63840.7	59093.6	60180.7	56520.9	50031.5	54483	53000.8	58063.5	NCOA5	ENSSSCG00000007438
929	ENSSSCP00000007940	23577.8	39470.1	44427	36506.1	42216.1	41830.2	38874.2	41802.4	37652.7	38278.7	40140.4	0	42136.8	32892.1	39605.6	TP53RK	ENSSSCG00000007452
930	ENSSSCP00000007942	62602.9	59585.8	58051.3	63288.4	57793.6	64547.5	57985.2	58941.9	57108.6	56500.7	64799.6	67288.1	59071	69047.1	59987.7	ZMYND8	ENSSSCG00000007454
931	ENSSSCP00000007956	81523	79064.4	75143.8	80966	76024.9	79092.3	76843.7	82703.4	80644.7	82609.5	82969.6	86482.2	82915.5	80806.2	76974.1	PTPN1	ENSSSCG00000007469
932	ENSSSCP00000007964	41036.5	48210.9	39634.6	46482.3	44482.9	46186.4	42162	50194.3	40776.9	52862.7	47013.3	0	60747	49956.7	55447.8	MOCS3	ENSSSCG00000007475
933	ENSSSCP00000007968	0	28129	26523.2	27778.8	28637.3	0	0	0	31953.8	29012.1	0	0	25843.7	35323.3	32872.8	ATP9A	ENSSSCG00000007478
934	ENSSSCP00000007978	302889	226686	219552	262327	185711	192494	186352	216897	225388	208828	185594	316942	207913	167318	197698	PFDN4	ENSSSCG00000007487
935	ENSSSCP00000007985	77972	100244	105106	101138	114327	111175	95124.6	100387	99692.6	106670	102183	53348.5	112316	112766	101141	CSTF1	ENSSSCG00000007494
936	ENSSSCP00000007988	0	0	0	32512.2	43865.7	42966.8	29775.1	30747.8	28572.4	0	35491.2	0	0	38016.9	0	RTF2	ENSSSCG00000007496
937	ENSSSCP00000008010	39514.2	46028.1	45176.8	46893.4	39789.5	40781.9	40754.8	40843.7	43293.7	41495.2	39911.6	56967.4	42330.1	43695.1	44654.3	RAB22A	ENSSSCG00000007513
938	ENSSSCP00000008015	31318.5	39793.7	35128.3	32594.8	0	0	38780.2	38290.4	33570.1	33386	29169.6	0	57453.7	52355.2	0	STX16	ENSSSCG00000007516
939	ENSSSCP00000008029	51681.7	55712	52577.4	72005.9	47580.4	50511.8	53511.9	64054.7	51738.3	69310.2	58719.1	50093.6	72694.7	71077.7	64944.2	NELFCD	ENSSSCG00000007521			+
940	ENSSSCP00000008056	282328	181463	156371	168289	138876	166879	163926	173895	171673	221541	164920	151259	148050	249938	179860	DNAAF5	ENSSSCG00000007543
941	ENSSSCP00000008057	31305.7	0	15698.7	0	0	0	0	0	21033.6	0	0	0	0	0	0	SUN1	ENSSSCG00000007544
942	ENSSSCP00000008060	0	64405.1	0	0	0	0	61525	0	58079	0	57980.2	59731.2	0	0	53825.4	ADAP1	ENSSSCG00000007547
943	ENSSSCP00000008069	176166	210440	202127	203447	216571	206998	214702	210377	214234	209247	208689	151102	203283	215704	199316	PSMG3	ENSSSCG00000007556
944	ENSSSCP00000008070	66370.1	79804.6	79886	79014.8	76599.6	88731.9	70500.4	99742.6	80050	76947.8	81451.5	0	91221.6	89235.5	81011.5	MICALL2	ENSSSCG00000007557
945	ENSSSCP00000008071	26653.2	25862.5	26253.6	26283.7	25810.6	22653.9	25302.4	28345.4	24169.3	25658.6	26284	33275.5	26936	27887.4	25207.9	INTS1	ENSSSCG00000007558
946	ENSSSCP00000008100	831556	38574.9	37182.4	35284.5	32218.6	39229.8	35209.5	38815.7	42042.2	38866.1	37713	189914	35801.7	38297.4	37318.9	WIPI2	ENSSSCG00000007580
947	ENSSSCP00000008111	0	19825.8	22287.4	0	0	0	0	0	0	0	0	0	25223.5	22631.2	22370.9	PMS2	ENSSSCG00000007590
948	ENSSSCP00000008130	75223.6	97652.6	99617.8	105077	108765	113029	95463.4	104427	103950	105383	105588	88873.6	105989	103017	90192.9	ARPC1A	ENSSSCG00000007609
949	ENSSSCP00000008133	41018.4	44605.9	42218.8	38554.4	44605.3	38396.5	42118.8	45427.8	35266.9	38863.4	40121.8	38795.5	39318.6	44038.7	42403.9	BUD31	ENSSSCG00000007623
950	ENSSSCP00000008142	59775.3	99080.6	86897.9	65574.2	79637.2	82915.1	82856.1	87787.5	78303.1	81796.9	81477	48380.1	166108	164935	157937	ATP5MF	ENSSSCG00000034019	+	+	+
951	ENSSSCP00000008146	793485	790290	841457	819727	706219	809332	553722	619728	756054	800457	823774	889437	686847	731211	537744	ARPC1B	ENSSSCG00000007625
952	ENSSSCP00000008185	0	21085.5	21967.8	29320.8	26568.1	23183.9	0	18373.7	0	26045.1	0	0	31775.7	0	30235.5	AGFG2	ENSSSCG00000007664			+
953	ENSSSCP00000008190	392786	383348	464656	416525	334915	418842	322669	295939	382528	379282	389891	282400	395734	311984	328497	GNB2	ENSSSCG00000007669
954	ENSSSCP00000008193	74992.8	53993.8	0	0	0	0	0	0	0	81812.8	0	70131.1	0	0	0	POP7	ENSSSCG00000007672
955	ENSSSCP00000008197	43025.6	42561.6	38744.7	36184.7	41132.8	44728.3	39366.1	38451.5	39068.4	42399	43552.8	39640.9	35590.4	41558.4	38618.1	EPHB4	ENSSSCG00000007675
956	ENSSSCP00000008203	30309.2	38747	36848.3	32710.9	38053.4	37998.6	37888.9	39219.6	34846.6	38696.7	39807.2	0	39853.4	40538.3	33817.5	CUX1	ENSSSCG00000007681
957	ENSSSCP00000008209	24150.5	33055.7	30284.6	34270.7	27641.7	25456.3	29242.5	29656	30001.9	30046.7	28059.5	0	33933.7	34683.2	32515.2	LRWD1	ENSSSCG00000007687
958	ENSSSCP00000008210	38193.6	37691.9	34580.2	37221.8	36192.1	35826.4	31275.9	37635.4	37347.5	37580.9	32560	39540.1	27201.7	0	41310.4	POLR2J	ENSSSCG00000007688
959	ENSSSCP00000008215	11821845	14079311	12865081	13939260	14378423	14648320	11532349	11700785	11995120	13818767	14567703	14764369	10435581	10955323	10662093	HSPB1	ENSSSCG00000039962	+			+
960	ENSSSCP00000008224	70611.8	74871.1	67902	75951.5	88340.4	86379.4	76161.6	76763.7	75366.8	87314	90642	72829.8	72589.3	71448.9	61747.9	HIP1	ENSSSCG00000007700
961	ENSSSCP00000008237	43359.6	59940.4	59869.2	53683.2	62363.6	59434.4	55798.5	52760.8	52595.9	57228	56131.1	34430.5	57946	54672.9	53780.8	BUD23	ENSSSCG00000007713
962	ENSSSCP00000008239	46829.4	48644.4	51108.8	57994.5	52138.2	60954	58331.1	59678.1	57997.6	50270.1	50734	53052.9	68704.2	60662.6	62843.4	ABHD11	ENSSSCG00000007715			+	+
963	ENSSSCP00000008243	97573.8	102664	96469.5	91634.4	97944.7	98171	99461.5	108476	99263.5	97550.7	100079	96898.2	96936.5	103985	95271.3	CLIP2	ENSSSCG00000007719
964	ENSSSCP00000008247	135222	120184	116043	116136	96220.6	101867	109119	115561	119825	109871	106962	155529	109495	108974	113600	GTF2I	ENSSSCG00000007721
965	ENSSSCP00000008249	56568	55961.6	55181.3	58577.5	60847.4	52509.8	55150	57523.2	52984	56824	61625.2	56328.4	59554.6	64424.4	51812.8	RCC1L	ENSSSCG00000007723
966	ENSSSCP00000008258	147028	120203	133017	126899	125632	137824	114223	123926	136163	137276	135833	162690	132613	137658	100221	SBDS	ENSSSCG00000007732
967	ENSSSCP00000008261	68358	58698.9	57191.6	66166.2	47804.5	55685.6	65101.7	74902.1	60918.6	68460.5	66317.1	74369.4	57347	58271.6	56416.8	RABGEF1	ENSSSCG00000007735				+
968	ENSSSCP00000008264	252269	93759.1	126942	84099.5	70715.5	80497.9	82099.2	0	86105	85987.2	100778	0	78489.6	66320.8	72321.5	ASL	ENSSSCG00000007738
969	ENSSSCP00000008265	110862	124101	128726	130602	133384	133573	149005	141044	142189	113126	121528	101778	157180	147391	155359	GUSB	ENSSSCG00000007739	+		+	+
970	ENSSSCP00000008270	87616.4	77941.5	82166.7	103453	86142.7	87742.1	79952.4	69921	79794.8	81187.1	71591.2	97682.9	73752.9	68521.2	80377.9	CHCHD2	ENSSSCG00000007743
971	ENSSSCP00000008277	115590	106379	110152	88282.7	91136.9	96408.2	88374	87272.3	88141.2	102892	104456	98265.5	98321.5	91295.4	100008	MRPS17	ENSSSCG00000007749
972	ENSSSCP00000008290	0	0	0	0	0	0	0	0	0	37718	0	0	0	51195.7	0	KAT8	ENSSSCG00000031247
973	ENSSSCP00000008291	57149	0	49557.3	0	0	0	58696.2	50854.9	54818.3	80858.4	71473.8	94629.5	63673.7	108223	53422.2	BCKDK	ENSSSCG00000007763
974	ENSSSCP00000008296	0	33533.8	31215.9	32122.6	0	0	31912.8	34613.3	33459.5	31198.3	29515.4	0	23168.1	0	29831.8	STX4	ENSSSCG00000007768
975	ENSSSCP00000008310	0	43357.9	37674.2	39497	48953.9	48641.1	36281.9	45108.2	40828.8	0	0	0	35018.1	0	28742.7	SETD1A	ENSSSCG00000007782
976	ENSSSCP00000008315	34047.1	34626	32421.1	38172.3	33549.6	33483.7	35520.7	34336.5	30972.4	34871.1	36883	34031.8	38893.3	36514.2	38653.5	RNF40	ENSSSCG00000007786
977	ENSSSCP00000008317	0	25125	26259.9	25417.4	0	0	23253.5	23590.5	23797.7	22972.9	25408	0	24971.7	0	24519	PHKG2	ENSSSCG00000007788
978	ENSSSCP00000008320	116672	99448.9	96879.6	100197	100469	105029	86538.9	92610.1	89725.6	103944	103394	105366	99933.7	103406	90278.9	CD2BP2	ENSSSCG00000007791
979	ENSSSCP00000008324	46366.7	56951.3	51634.7	51728.3	53779	65646.8	41559	58272.3	53358.2	51188.7	62050.9	42927.6	54187.1	62601.7	45084.4	DCTPP1	ENSSSCG00000007795
980	ENSSSCP00000008332	1.06953e+06	1014763	1.07719e+06	956582	912484	960369	949129	939092	1.00499e+06	995399	1.00988e+06	1.01491e+06	1.03757e+06	1.06084e+06	992371	TUFM	ENSSSCG00000007803
981	ENSSSCP00000008337	47973	38146.1	41861.4	41419.3	47341.4	44084.7	56202.9	44828.4	40904	35058.4	50031.3	35939.7	45937.6	48110.3	49855	NFATC2IP	ENSSSCG00000007808
982	ENSSSCP00000008344	356695	364269	369133	392291	414761	371494	373492	389311	328817	400603	384326	332378	405099	395317	397822	GTF3C1	ENSSSCG00000007815			+
983	ENSSSCP00000008354	0	26707.7	24150.1	0	0	30618.9	0	25928	0	22004.8	24664.1	0	31485.6	0	30244.3	LCMT1	ENSSSCG00000007826
984	ENSSSCP00000008369	26647.1	32277.3	32469.3	35598.3	42182.1	33829.7	32410.6	32786.5	32039.4	33673.7	36093.4	28349.1	30764.8	35994.6	31115.4	POLR3E	ENSSSCG00000007840
985	ENSSSCP00000008374	98546.8	113345	111036	116494	102767	110033	97840	108211	102544	117981	122628	101303	141997	131016	132397	UQCRC2	ENSSSCG00000007845
986	ENSSSCP00000008384	54330.6	58656.5	51770.2	62682.1	53681.2	54508.8	57498.4	64228.7	54588.2	58474.4	59563.4	50021.8	61712.2	59450.8	59501.1	REXO5	ENSSSCG00000007855
987	ENSSSCP00000008388	0	0	292291	329723	283274	285574	0	509898	388314	0	289620	0	667660	677051	599506	ACSM2B	ENSSSCG00000007858	+
988	ENSSSCP00000008388	0	0	292291	329723	283274	285574	0	509898	388314	0	289620	0	667660	677051	599506	ACSM2A	ENSSSCG00000007858	+
989	ENSSSCP00000008395	62549.4	55330.3	42044.8	51160	27210.7	0	50317.7	54555.8	52598.2	40779.4	44723.1	53483.4	58289.9	0	54734.7	GPRC5B	ENSSSCG00000007864
990	ENSSSCP00000008411	33469.1	29878.5	31055.8	25933.7	22734.3	32404.8	33264.2	30552	0	31391	0	0	26783.3	24857.7	25652.6	PARN	ENSSSCG00000007878			+
991	ENSSSCP00000008414	72381.8	83625.2	79742.7	79582.4	85399.6	87644.6	90537.9	72060.1	0	77924.8	81930.5	58800.1	90986.3	76854.6	84590.7	ERCC4	ENSSSCG00000007881
992	ENSSSCP00000008428	0	21709	21892.6	17838.9	19304.5	24490.8	18611.2	0	17929.4	19761.5	21784.6	0	14043.6	21093.8	20179.2	ZC3H7A	ENSSSCG00000007895
993	ENSSSCP00000008441	85997.4	91103.5	93558.8	90873.3	92537.3	90811	96729.5	93128.1	92226.4	91825.2	95813.8	84553.2	99089.3	98946.7	97711.2	USP7	ENSSSCG00000007907	+
994	ENSSSCP00000008464	170569	167660	157500	195892	201393	201876	190534	195383	195391	185723	187898	182457	181264	182137	187162	PPL	ENSSSCG00000007927	+
995	ENSSSCP00000008470	0	0	0	32901.5	46541.1	35577.1	42954.6	0	23992.4	40833.7	48017.1	0	0	0	0	ROGDI	ENSSSCG00000007932
996	ENSSSCP00000008480	166884	138822	138448	127304	123456	132618	126133	122250	136539	130005	129973	145926	124868	120799	119415	HMOX2	ENSSSCG00000007942
997	ENSSSCP00000008486	53043.9	60484.1	56067.9	61431	51680.4	60792.3	58937.9	66279.4	70354.6	58587	63096.8	53055.7	68605.5	67323.2	63022.1	PAM16	ENSSSCG00000007947
998	ENSSSCP00000008490	27515.9	29923.5	28807.5	29888.2	31030.1	31263.5	29261.3	33299.6	29006.4	28869.6	29704.5	0	35926.1	35764.7	30601.5	CREBBP	ENSSSCG00000007951
999	ENSSSCP00000008491	509643	466200	475271	461459	391742	415807	441270	467761	489883	445629	439627	501817	440884	418535	464517	TRAP1	ENSSSCG00000007952
1000	ENSSSCP00000008517	74700.5	38934.8	46187.7	33544.3	32541	0	0	0	0	0	0	0	52687.8	51302.5	0	HBA2	ENSSSCG00000007978	+
1001	ENSSSCP00000008517	74700.5	38934.8	46187.7	33544.3	32541	0	0	0	0	0	0	0	52687.8	51302.5	0	HBA1	ENSSSCG00000007978	+
1002	ENSSSCP00000008518	82355	77815.2	69902.9	78603	73507.3	81418.6	70133.2	64445.8	76664.1	80579.9	85968.3	94357	92118.9	88037.5	77079.4	LUC7L	ENSSSCG00000007979
1003	ENSSSCP00000008538	0	24307.8	21576	25855.9	0	0	26225.7	26798.7	25207.5	26745.5	28621.4	0	28861.1	34130.1	27442.7	MCRIP2	ENSSSCG00000007995
1004	ENSSSCP00000008556	55502.5	59984.4	54779.6	57346.7	54091.5	59040.4	61657	56136	63906.6	57658.5	59292.4	60824.2	66404.3	62337.8	71380.1	HAGH	ENSSSCG00000008012
1005	ENSSSCP00000008558	0	0	0	31729.9	0	33224.2	0	0	28509.4	0	0	0	0	0	26233.9	NUBP2	ENSSSCG00000008014
1006	ENSSSCP00000008561	2.3671e+06	2.30444e+06	2.34901e+06	2173463	2.13352e+06	2.20428e+06	2.34825e+06	2.30705e+06	2.47634e+06	2197449	2216098	2.31195e+06	2.54627e+06	2460421	2.55899e+06	NME3	ENSSSCG00000008017	+		+	+
1007	ENSSSCP00000008563	509305	529760	487672	555638	514150	534409	512196	496054	495935	544136	520097	579415	493091	484254	504684	JPT2	ENSSSCG00000008019
1008	ENSSSCP00000008565	0	0	0	0	74771.8	0	57029.9	0	0	0	0	0	0	74530.4	0	IFT140	ENSSSCG00000008020
1009	ENSSSCP00000008580	0	34110.5	37669.8	0	29091.3	0	0	0	0	0	0	0	0	0	0	GFER	ENSSSCG00000008035
1010	ENSSSCP00000008585	103914	108420	107884	129861	124558	122251	110067	112724	108252	109235	113917	97815.6	124236	125320	116617	SLC9A3R2	ENSSSCG00000008038			+
1011	ENSSSCP00000008591	60949.4	48382.2	59052.2	51675.3	43295.7	55927.3	37445	0	51943	53899.5	51030.7	43004.4	0	57809.3	41635.9	MLST8	ENSSSCG00000008044
1012	ENSSSCP00000008604	0	58735.3	28645	40866.6	57386.3	0	52956.3	52869.7	55166.7	55801.2	65104.5	0	0	54341.5	41558.3	ATP6V0C	ENSSSCG00000008056
1013	ENSSSCP00000008610	218313	155107	171132	193095	143299	159668	148942	163773	160931	172267	142404	197073	173275	164621	157390	ELOB	ENSSSCG00000008061
1014	ENSSSCP00000008618	39609.8	46077.5	42322	54585.8	47961.8	50143.7	40958.4	43619.2	42551.9	46362.7	50082.3	39302.4	51615.9	43351.9	48951.4	NOL8	ENSSSCG00000008069
1015	ENSSSCP00000008628	284195	294913	294605	278260	283376	283621	297016	301899	294462	293157	298586	292845	307433	300015	310082	FAM120A	ENSSSCG00000008079	+
1016	ENSSSCP00000008642	0	0	23663	0	0	0	0	0	15712.7	0	0	0	0	0	0	CHCHD5	ENSSSCG00000008094
1017	ENSSSCP00000008645	147182	159438	169753	174219	198350	199541	141391	136566	173361	147895	161939	161364	176060	149348	137282	POLR1B	ENSSSCG00000008098
1018	ENSSSCP00000008646	0	66072.9	76157.5	0	0	0	100941	82199.5	50813.8	0	0	0	88787.9	57783.6	0	ZC3H8	ENSSSCG00000008099
1019	ENSSSCP00000008663	334273	250788	271835	244517	220545	218156	226347	208073	256911	262018	258778	303794	253839	218694	282185	MRPS5	ENSSSCG00000008113
1020	ENSSSCP00000008665	0	0	0	0	82211.9	79806.2	0	0	0	0	0	168157	0	52185.1	0	MAL	ENSSSCG00000008115
1021	ENSSSCP00000008675	124786	133217	132697	112237	122310	118882	121878	125282	125990	123376	130037	119960	127059	121469	127819	NCAPH	ENSSSCG00000008125
1022	ENSSSCP00000008677	2.44892e+06	2.43063e+06	2.45872e+06	2.4895e+06	2.43601e+06	2.40727e+06	2.41562e+06	2.43467e+06	2.43264e+06	2.4472e+06	2469267	2.51262e+06	2.43273e+06	2452829	2.48342e+06	SNRNP200	ENSSSCG00000008127
1023	ENSSSCP00000008681	75376.2	70615.1	71576.1	65887.9	60101.7	65264.5	53431.7	61961.4	63393.2	71490.7	68438.3	64954.1	73299.6	74834.5	46454.6	CIAO1	ENSSSCG00000008130
1024	ENSSSCP00000008683	0	19763.2	0	20320.8	0	27823	18940.9	0	0	0	0	0	20647.5	23364.1	0	STARD7	ENSSSCG00000008132
1025	ENSSSCP00000008687	426988	414968	411935	407111	393226	396196	387598	389840	399298	404942	415776	417408	382114	385344	387636	RANBP2	ENSSSCG00000008136			+	+
1026	ENSSSCP00000008688	91803.9	80627.5	81348.4	59159.7	48156.6	65880.5	38125.1	36246	56115.7	69846.4	57829	0	50164.7	61294.6	0	LIMS1	ENSSSCG00000008137
1027	ENSSSCP00000008688	91803.9	80627.5	81348.4	59159.7	48156.6	65880.5	38125.1	36246	56115.7	69846.4	57829	0	50164.7	61294.6	0	LIMS4	ENSSSCG00000008137
1028	ENSSSCP00000008688	91803.9	80627.5	81348.4	59159.7	48156.6	65880.5	38125.1	36246	56115.7	69846.4	57829	0	50164.7	61294.6	0	LIMS3	ENSSSCG00000008137
1029	ENSSSCP00000008689	0	102735	121447	84188.5	151557	145168	113218	104678	0	117848	120864	0	128910	126564	130125	GCC2	ENSSSCG00000008138
1030	ENSSSCP00000008694	52242.5	56093.5	58030.9	62992.4	69015.6	65221	56658.2	60742.2	54871.6	56460.3	63551.5	54125.7	66573.7	57831.4	63255.6	UXS1	ENSSSCG00000008143
1031	ENSSSCP00000008715	82755.3	83757.4	88447.7	92131	94898.6	91260	89223.1	88153.7	83097.7	92615.9	96231.9	80459.1	87286.5	86303.7	83774.8	MAP4K4	ENSSSCG00000008164
1032	ENSSSCP00000008718	90596.7	86342.8	97526.2	81347.6	80163.5	86974.8	95484.2	98522.9	80580.4	97496.4	89631.3	88983.9	81390.5	0	85520.2	CNOT11	ENSSSCG00000008167
1033	ENSSSCP00000008721	3093906	1.49478e+06	1.52121e+06	1668659	1.03051e+06	1.17764e+06	1.38987e+06	1.43561e+06	1.6535e+06	1.37786e+06	1.29601e+06	3.48648e+06	1.14784e+06	798610	1515585	RPL31	ENSSSCG00000008170
1034	ENSSSCP00000008733	0	0	52219.4	0	35724.2	54858.3	0	0	0	37145.7	36661.6	0	0	0	0	EIF5B	ENSSSCG00000008180
1035	ENSSSCP00000008734	102749	101883	89826.7	101406	97737.3	97404.6	94900.8	98978.4	91439.1	106427	101761	106645	105878	102049	101456	TXNDC9	ENSSSCG00000008181
1036	ENSSSCP00000008736	83018.6	83311.9	80067.9	73246.4	77426.7	74629.3	88468.3	80265.7	81004.8	85861.6	79540.5	64498	88941.6	107730	85946.7	MRPL30	ENSSSCG00000008183
1037	ENSSSCP00000008743	0	79835.9	0	69877.3	0	85945.3	113323	79158.4	67521.2	68691.6	0	150879	81461.8	67061.4	80698.4	INPP4A	ENSSSCG00000008190
1038	ENSSSCP00000008748	421395	190313	232284	197488	98743.3	106865	149211	185440	204514	213586	166733	358308	156046	157128	195580	COX5B	ENSSSCG00000008195
1039	ENSSSCP00000008757	0	130568	0	0	0	0	0	0	0	0	0	0	0	0	203606	CNNM4	ENSSSCG00000008202
1040	ENSSSCP00000008762	47333.7	58119.4	48506.3	54636.3	51544.6	45861.4	54160.1	63802.6	54713.3	55517.1	53630	39832.4	60819.8	63362.1	54291	RPIA	ENSSSCG00000008207
1041	ENSSSCP00000008781	87182.2	94302.6	91506.5	85839.6	80743.7	81660.9	84129.6	81840.4	86019.5	87434.6	92577.9	94186.2	101204	95028.8	95297.6	PTCD3	ENSSSCG00000008225	+
1042	ENSSSCP00000008782	33681.7	27258.5	22515.7	28473.1	24820.2	23191.8	20525	27389.9	26258.4	26765.7	26851.2	34795.7	27193.1	23487.5	24645.3	POLR1A	ENSSSCG00000008226
1043	ENSSSCP00000008794	109542	131607	130374	128468	137598	133531	125784	129147	129984	129343	130332	100604	149664	157876	130227	RETSAT	ENSSSCG00000008237
1044	ENSSSCP00000008796	550442	596671	632290	643632	606319	605801	543316	563115	588008	677541	649618	627432	571408	563368	555408	CAPG	ENSSSCG00000008239				+
1045	ENSSSCP00000008800	53750.4	39034	41703.3	46010.3	44523	56141.3	32511.2	27786.7	36042.3	40478.4	50497.4	36552.3	37734.9	29995	32044.8	KCMF1	ENSSSCG00000008242
1046	ENSSSCP00000008804	45812.8	34157.5	82146.1	38125.1	65888.7	55745.9	46366.4	34707.5	34874.4	0	47101.2	0	56627.5	68975.2	33817.8	TMSB10	ENSSSCG00000008245
1047	ENSSSCP00000008806	705915	790613	848607	804521	798735	809209	834254	724667	837256	738914	757971	668324	923482	822807	926399	SUCLG1	ENSSSCG00000008247
1048	ENSSSCP00000008819	208699	208034	204078	208208	186983	199420	197186	208209	213184	217982	215660	195148	172917	187252	171354	HK2	ENSSSCG00000008261			+
1049	ENSSSCP00000008823	0	0	18920.9	18620.8	28649.9	30997.8	21381.6	21917.5	23002.4	0	0	0	0	28435	19681.2	DOK1	ENSSSCG00000008265
1050	ENSSSCP00000008826	68544.8	70132.6	66803.6	80113.9	77487.5	71715.5	75323.8	72427.9	73208.6	79142.2	86033.6	83219.2	74759.8	76631.6	76670.9	AUP1	ENSSSCG00000008268			+
1051	ENSSSCP00000008829	105434	110260	117405	111266	101287	103095	118485	107864	113635	118776	106309	110584	106392	107639	106159	MOGS	ENSSSCG00000022786
1052	ENSSSCP00000008833	160333	178166	173499	177901	181045	178116	174789	175444	171143	177456	182652	172857	179420	171211	174482	DCTN1	ENSSSCG00000008274
1053	ENSSSCP00000008835	358405	389679	378991	348052	374711	385623	382780	371028	345368	0	388208	0	378659	257072	351746	TTC31	ENSSSCG00000008275
1054	ENSSSCP00000008843	0	28993.2	32156.1	33534.1	30547.3	36441.5	32602.5	32559	29043.8	30292.2	32980.1	0	34395.3	27175.3	30382.2	WDR54	ENSSSCG00000008282
1055	ENSSSCP00000008849	346147	346544	410470	350211	376906	418594	411248	356658	362432	384714	422825	477928	386116	306364	358552	MTHFD2	ENSSSCG00000008289
1056	ENSSSCP00000008857	167082	161587	182162	170258	132060	140740	188520	160294	186187	188551	142226	124137	187421	161827	155011	TPRKB	ENSSSCG00000008297
1057	ENSSSCP00000008862	40386.7	33778.6	35401.4	40220.8	39161.5	41974.1	36780.3	37057.5	37609.1	40905	38568.7	41909.7	43386.9	41266.7	35781.9	STAMBP	ENSSSCG00000008300
1058	ENSSSCP00000008865	740599	686543	771012	735497	726260	681718	722518	651174	677486	679848	682609	825079	684057	642175	707693	CCT7	ENSSSCG00000008303
1059	ENSSSCP00000008867	57588	59248.8	54282	59932.3	59840.4	63240.6	48510.1	60171.9	52597.1	57521.4	64288.7	59496.9	59285.9	61483.9	51193	SMYD5	ENSSSCG00000008305
1060	ENSSSCP00000008871	483939	477319	453761	511914	494012	467617	465297	470800	462898	555499	498129	490984	520326	519520	504314	SPR	ENSSSCG00000008309		+
1061	ENSSSCP00000008900	123032	125924	126070	124181	132454	123126	128560	128066	124033	137072	130751	121106	127721	131946	128946	AAK1	ENSSSCG00000008337
1062	ENSSSCP00000008902	374716	396407	380858	379706	354670	351133	400803	424061	400518	384854	397365	394208	417819	385029	404324	GFPT1	ENSSSCG00000008339
1063	ENSSSCP00000008916	73499.6	46859	48520.5	51981.8	46517.4	50770.7	52307.4	48549.2	50416.2	49277	49388.7	51901.3	54652.1	46706.6	47407.5	WDR92	ENSSSCG00000008353
1064	ENSSSCP00000008921	539767	455722	481005	540131	479456	516571	488679	465530	525333	503237	472113	540319	440268	406978	433662	ACTR2	ENSSSCG00000008358
1065	ENSSSCP00000008922	1510621	1.5088e+06	1.59181e+06	1.61159e+06	1.45675e+06	1478094	1.67978e+06	1.52087e+06	1.74777e+06	1.43798e+06	1.36574e+06	1.506e+06	1.73472e+06	1.70378e+06	1.68172e+06	RAB1A	ENSSSCG00000008359			+	+
1066	ENSSSCP00000008936	72626.2	78561.2	76735.5	75700.9	75973.3	78078.6	80493	86442	72422.2	80688.1	78990.9	62151.2	79959.3	76209.8	74839.4	EHBP1	ENSSSCG00000008372
1067	ENSSSCP00000008940	0	0	30952.9	31433.2	37969.4	0	34460.8	0	0	0	0	0	0	0	36832.2	COMMD1	ENSSSCG00000008376
1068	ENSSSCP00000008941	876385	822308	877282	878919	825932	820312	812831	780550	810207	830376	828143	768958	821789	823508	788572	CCT4	ENSSSCG00000008377
1069	ENSSSCP00000008951	25874.9	23904.4	21814.4	22465.8	26240.2	23013.7	20830.7	21951	21738.8	21823.2	25474.3	27561.6	23135.8	18038.9	21685.5	PUS10	ENSSSCG00000008385
1070	ENSSSCP00000008962	26577.3	30409.5	30003.2	0	35356.4	31690.5	0	33295.5	28943.1	0	0	0	38407.3	36787.8	30138.1	PPP4R3B	ENSSSCG00000008398
1071	ENSSSCP00000008964	202688	185432	186637	200995	174361	184867	185929	192030	183080	179916	183759	184643	209197	195863	198578	CFAP36	ENSSSCG00000008400
1072	ENSSSCP00000008968	50079.3	33844.9	31536.3	36884.4	0	28450.2	29186.1	34764.6	34495.1	27015.4	31690.7	49879.3	36181.7	34357.5	36368.7	MTIF2	ENSSSCG00000008404
1073	ENSSSCP00000008997	217803	211135	216062	225227	216611	226450	213016	220395	215135	208022	213575	245286	229751	198791	233435	MSH2	ENSSSCG00000008428
1074	ENSSSCP00000009000	1.0259e+06	897256	1.1331e+06	1.11768e+06	1.01444e+06	1.14304e+06	951628	942955	1.0602e+06	1.04559e+06	999319	952146	1124996	1.31055e+06	905953	STPG4	ENSSSCG00000008433
1075	ENSSSCP00000009001	50251.8	64869.9	0	0	0	70473.4	0	0	70910.1	70421.4	69887.3	0	65936.2	61717.4	70223.6	TTC7A	ENSSSCG00000008434
1076	ENSSSCP00000009016	93082.6	84175.2	70852.5	75822.3	82652.8	72958.1	81327.4	73292.8	76117.7	74996.5	77205.8	74078.7	71391.4	72429.7	81092.9	PREPL	ENSSSCG00000008448
1077	ENSSSCP00000009019	102545	89338.7	95838.7	77492.1	89459.4	76518.1	69857.7	67676.4	77365.1	84805.6	83226.4	150795	90254.5	107345	68882.9	PPM1B	ENSSSCG00000008451
1078	ENSSSCP00000009020	457314	454627	478174	477012	434477	455412	437154	437093	472110	460635	457697	480095	455527	425650	444467	LRPPRC	ENSSSCG00000008452
1079	ENSSSCP00000009024	13661.6	0	11696.7	12795.1	13754	10320.6	18868.2	18811.7	17887.6	0	10521.1	0	21289.8	25995.6	21180.5	PLEKHH2	ENSSSCG00000008456	+
1080	ENSSSCP00000009035	149079	164977	157441	163487	159391	155320	148563	168329	162294	146441	158022	158147	145204	146565	140229	EML4	ENSSSCG00000008467	+
1081	ENSSSCP00000009038	45173.4	52531.9	54337.7	53568.3	49897.4	57841.9	62496.7	57211.1	54500.9	60651.3	58426.4	56348.7	55437	57016.8	54652.9	THUMPD2	ENSSSCG00000008470
1082	ENSSSCP00000009045	118683	140687	128952	187151	148327	166108	159713	164651	156898	173668	168966	0	179797	170809	134911	SOS1	ENSSSCG00000008478
1083	ENSSSCP00000009051	1.44708e+06	1.46326e+06	1.40858e+06	1558041	1401690	1.47742e+06	1.31989e+06	1.41028e+06	1524739	1.54133e+06	1.51411e+06	1.34803e+06	1.36356e+06	1.3539e+06	1.45932e+06	SRSF7	ENSSSCG00000008484
1084	ENSSSCP00000009059	81799.6	78414.8	72323.2	74655.7	65730.1	65507.3	68074.4	67747.4	68664.6	77867	73488.7	72870.5	74592	80457	63339.6	CEBPZ	ENSSSCG00000008493
1085	ENSSSCP00000009063	54397.4	24085.4	0	0	0	0	0	0	0	0	0	43187.8	0	18809.8	0	GPATCH11	ENSSSCG00000008497
1086	ENSSSCP00000009065	100034	99512.6	100578	103105	111622	103862	99212.8	106029	105802	113327	114422	110338	102830	104340	98352.6	STRN	ENSSSCG00000008499
1087	ENSSSCP00000009072	119936	96991.5	95500.3	112588	94176.6	99990.3	105541	104153	87979.2	101840	92659.3	107274	108542	91091.8	105439	FAM98A	ENSSSCG00000008508
1088	ENSSSCP00000009075	0	51526.2	54885.2	0	50982.5	45094.7	37997.5	0	0	60417.1	0	0	0	61478.5	50642.1	LTBP1	ENSSSCG00000008510
1089	ENSSSCP00000009077	100725	68663.6	78002.4	78279.1	78187.1	80758.6	78345.3	73725.3	82127.4	92368.8	92465.8	105428	77215.8	76242.7	87367.4	TTC27	ENSSSCG00000008512
1090	ENSSSCP00000009078	168511	169368	164435	181051	177459	173139	170711	177298	165926	183180	178869	152307	185082	180100	173532	BIRC6	ENSSSCG00000008513
1091	ENSSSCP00000009081	99037.1	62516.3	81595.2	69896.8	92824.5	85293.1	80582.8	61549.4	75690.9	71686.4	83092.6	78152	73118.7	58930.2	91537.8	MEMO1	ENSSSCG00000008515
1092	ENSSSCP00000009082	85181.8	67240.5	83942.9	68112.6	99808.1	74643.8	70623.3	75645.8	85573.1	55763.3	68597.4	79944	69452.8	62231.1	73310.1	DPY30	ENSSSCG00000008516
1093	ENSSSCP00000009083	0	16013.7	0	0	0	17965.8	0	0	0	0	0	0	0	23488.7	0	SPAST	ENSSSCG00000008517
1094	ENSSSCP00000009094	26305.7	0	20897.5	0	20120.4	0	16921.1	20210.2	0	0	0	0	26496.4	0	0	YPEL5	ENSSSCG00000008529
1095	ENSSSCP00000009111	82087.5	71097.3	73476.4	77807.4	61828.2	67142.9	65626.4	73233.3	71599.1	71376.4	61451.2	0	68224.8	62124.1	62177.3	GPN1	ENSSSCG00000008546
1096	ENSSSCP00000009113	0	21512	0	0	21151.2	0	0	0	35737.7	0	0	0	0	0	0	SUPT7L	ENSSSCG00000008548
1097	ENSSSCP00000009114	61650.3	67046.5	63286.4	64206.8	64731.2	66477.2	64114.3	68183.4	63178.3	71077.4	64899.1	62404.6	65214.4	67641.6	60788.3	SLC4A1AP	ENSSSCG00000008549
1098	ENSSSCP00000009118	59607.3	63772.4	65592.1	61879.1	69857.2	68805.3	69441.3	66734	74169.3	66110.9	64570.3	63207.3	80830.8	71407.8	77812.1	PREB	ENSSSCG00000008553
1099	ENSSSCP00000009127	45608.2	0	24004	58054.5	0	76401.6	27671.4	60863.6	74574.1	32634.4	0	0	0	58371.1	0	SLC35F6	ENSSSCG00000008562
1100	ENSSSCP00000009135	372871	383892	374868	405628	355524	370106	383680	393328	409658	355925	364354	366144	415318	371830	416647	HADHB	ENSSSCG00000008569
1101	ENSSSCP00000009137	608054	668801	734658	773958	705462	731955	755652	700242	747072	735060	737569	804859	840616	764746	797393	HADHA	ENSSSCG00000008571
1102	ENSSSCP00000009139	694431	474428	544701	577960	526780	547523	497464	534962	530803	560544	544051	548182	531156	474449	483895	RAB10	ENSSSCG00000008573
1103	ENSSSCP00000009157	141672	161729	152256	183501	142768	161877	144299	164510	160938	189184	161399	125735	180076	186592	150025	SF3B6	ENSSSCG00000008587
1104	ENSSSCP00000009166	64808.1	67277.8	68202.1	55301.9	59464.2	62529.2	74776.7	67470.4	73811.4	85160.9	0	73240.7	0	0	0	APOB	ENSSSCG00000008595
1105	ENSSSCP00000009171	27550.7	35184.8	31938.8	37759.5	48446	43672.5	48276.1	39739.3	37401.2	44187.6	38183.9	31517.3	47964.9	38021.3	40189	PUM2	ENSSSCG00000008600
1106	ENSSSCP00000009175	0	41365.8	52674.2	46467.7	66930.2	58494.8	64863.9	58739.4	50096.8	45767.9	54946.8	0	73908.2	69248.8	73587.4	WDR35	ENSSSCG00000008604
1107	ENSSSCP00000009186	39155.7	38616	42484.8	35961.2	38266.4	42476	44858	41726.3	40254.7	37008.7	36476.9	34090.2	45602.2	35906.7	40944.5	FAM49A	ENSSSCG00000008617
1108	ENSSSCP00000009188	248063	268633	279746	258867	245774	266047	243005	234481	256662	253596	262275	223564	249414	237804	232228	DDX1	ENSSSCG00000008619
1109	ENSSSCP00000009190	39325.7	54817.8	47496.4	55826.7	55154.3	51733.7	54010.5	54711.5	62136	59594.5	62333	15274.2	58997.3	68434.1	56260.3	NBAS	ENSSSCG00000008621
1110	ENSSSCP00000009204	40982.6	60728	59498.1	58669	61920.8	63304.8	49446.7	60226.2	56848.8	57523.3	67495.6	35564.9	55201.7	59540.2	55127	NOL10	ENSSSCG00000008635
1111	ENSSSCP00000009208	0	15481.2	14452.3	14343.7	0	15065.7	0	0	15950.8	0	15979.2	0	0	0	0	ADAM17	ENSSSCG00000008641
1112	ENSSSCP00000009211	35604.5	24230.2	24074.8	28501	28879.7	22551.4	20281.2	30853.1	33298.5	27151	0	51669.2	30144.3	23650.7	27583	ASAP2	ENSSSCG00000008642
1113	ENSSSCP00000009227	43014.1	50732.7	51150	49011.1	48724.7	48240.5	53131.3	50492.4	47817.1	54946	50969	43068	60231.1	57575.2	51603.4	PXDN	ENSSSCG00000029570
1114	ENSSSCP00000009232	394185	373456	400399	372264	358258	353939	369659	399564	377507	366582	373540	372652	369465	392697	382800	ACP1	ENSSSCG00000008659
1115	ENSSSCP00000009249	29820.2	0	0	0	25120.1	0	0	0	32172.7	0	32096	0	0	0	0	SLBP	ENSSSCG00000008676
1116	ENSSSCP00000009254	25661.5	0	22130.9	0	0	18650.6	19054.7	0	26563.7	0	0	0	0	0	0	NSD2	ENSSSCG00000008682
1117	ENSSSCP00000009267	62514.7	73405.3	70596.8	67642.9	71202.4	70810.6	67753.7	68953.3	67815.4	74611.3	75365.6	62258	64537	65618.3	65634.2	NOP14	ENSSSCG00000008693
1118	ENSSSCP00000009271	89823.1	96396.3	88839.2	90351.1	97278.7	93468.2	98702.1	99947.2	99127.8	96046.3	96592	87442.6	110083	114196	102390	HTT	ENSSSCG00000008697
1119	ENSSSCP00000009304	125918	126544	130546	124807	126050	130133	113833	112831	114730	126281	134960	117218	112937	112089	112813	LYAR	ENSSSCG00000008729	+		+
1120	ENSSSCP00000009309	115393	187682	179376	181452	190483	190662	169250	174273	168118	175816	193778	83888.3	193303	179080	194259	BOD1L1	ENSSSCG00000008735
1121	ENSSSCP00000009323	147562	157834	150226	153197	156622	154453	154603	153455	159612	154614	161265	139001	169271	167886	156386	NCAPG	ENSSSCG00000008747
1122	ENSSSCP00000009333	346053	310224	311642	322731	292266	295729	293515	301689	326233	302433	306813	309680	316280	299713	296472	DHX15	ENSSSCG00000008756
1123	ENSSSCP00000009350	60249.6	0	0	0	0	0	0	0	0	0	0	64484.8	0	0	0	RELL1	ENSSSCG00000008772
1124	ENSSSCP00000009351	845124	825141	836833	822521	820398	833656	812367	792971	833460	817532	839173	871241	807993	791651	828852	PGM2	ENSSSCG00000008773
1125	ENSSSCP00000009366	28296	30218.7	27685.5	29125.2	26888.3	27085.2	24266.8	29463.1	26019.1	27848	26800.6	0	32329.2	26913.6	25139.8	RFC1	ENSSSCG00000008788
1126	ENSSSCP00000009367	18136	16655.2	17297.5	18820.5	17407	19136	18779.1	18393.3	19150	16996.2	16577.9	0	21644.5	22453.3	21320.5	WDR19	ENSSSCG00000008789	+		+	+
1127	ENSSSCP00000009379	0	0	0	0	0	24593.9	0	0	0	0	0	22366.4	0	34509.4	0	SLC30A9	ENSSSCG00000008801
1128	ENSSSCP00000009389	144750	144541	141958	155131	146300	131241	134187	156050	140904	143129	138977	128715	147455	152534	145393	GNPDA2	ENSSSCG00000008808
1129	ENSSSCP00000009402	555277	512335	460976	517952	484426	519315	492244	500826	435914	458454	506333	578259	503308	412963	501447	SLAIN2	ENSSSCG00000008821
1130	ENSSSCP00000009409	23551.4	22357.2	17683	16238.9	0	20263.2	17114.3	16869.8	15670	19106.2	18869.9	0	16535.1	16072	19357.5	FRYL	ENSSSCG00000008826
1131	ENSSSCP00000009457	67538.1	61291.2	61890.7	62188.6	57136.4	59113.8	60008.6	66242.2	66688.8	68764.4	64338.8	59459.6	57632.3	59890.5	54049.8	GUCY1A1	ENSSSCG00000008866
1132	ENSSSCP00000009470	220011	177161	193907	191675	163514	195181	156955	171515	185556	183314	189166	200428	157271	169336	163628	PPID	ENSSSCG00000008878
1133	ENSSSCP00000009482	93991.1	103064	108376	117134	117024	121012	122913	109992	112407	114401	109445	125689	128156	118211	126240	TMA16	ENSSSCG00000008890
1134	ENSSSCP00000009492	188134	188570	190211	190207	176839	180565	173238	170811	181103	187305	183449	186635	164128	170002	166296	SRP72	ENSSSCG00000008900			+	+
1135	ENSSSCP00000009493	414567	232415	246104	252650	158479	167442	180295	217684	239023	224938	200241	577330	168371	150396	192336	PAICS	ENSSSCG00000008901
1136	ENSSSCP00000009497	54045	51326.4	50810.5	48889.2	49106	45693.6	40939.6	46495.9	47911.2	40874.8	48917.8	66560.1	50781.6	58572.4	41357.5	PPAT	ENSSSCG00000008902
1137	ENSSSCP00000009507	151168	146867	147080	120949	123605	126014	127864	139398	136062	120741	109527	87015.8	253510	243339	214755	IGFBP7	ENSSSCG00000008913	+	+	+	+
1138	ENSSSCP00000009540	103672	128110	130602	124740	132240	131080	129465	120882	117462	125893	133675	133858	124515	119291	124579	GRSF1	ENSSSCG00000008940
1139	ENSSSCP00000009573	374740	385956	377737	404555	405392	393581	401891	392198	403998	387143	400487	397424	397647	375627	396063	USO1	ENSSSCG00000008971
1140	ENSSSCP00000009576	22959.1	28184.3	26936	39791.2	0	30750.3	28249.5	26129.9	28172.3	30646.4	27722.9	0	29098.2	0	28561.4	SDAD1	ENSSSCG00000008974
1141	ENSSSCP00000009581	71557.6	61542.9	63987.8	71525.7	63699.8	66180.2	66095.1	65736.2	69555	69066.2	65076.7	67776.3	71394.1	69950.1	66802.7	NUP54	ENSSSCG00000008979
1142	ENSSSCP00000009582	60593.2	76034.8	75680.8	78835.4	74193.5	71940.8	80011.3	85518.2	87038.1	64885	75067	53872.9	72615.5	77982.4	77740.4	SCARB2	ENSSSCG00000008980
1143	ENSSSCP00000009586	64365.5	65094.6	62385.7	70062	73616.4	67409.2	67235.5	69629.5	73354.1	69778.1	69950.6	67789.5	60762.6	57920	57069.6	FAM47E	ENSSSCG00000008981	+			+
1144	ENSSSCP00000009586	64365.5	65094.6	62385.7	70062	73616.4	67409.2	67235.5	69629.5	73354.1	69778.1	69950.6	67789.5	60762.6	57920	57069.6	FAM47E-STBD1	ENSSSCG00000008981	+			+
1145	ENSSSCP00000009590	456783	476899	493456	523707	507028	505277	476217	462511	489960	498832	509750	583935	471245	449704	474458	2011-09-01	ENSSSCG00000008986
1146	ENSSSCP00000009619	60815.8	65887	66011.6	57131.2	65854.1	62186.5	64469.2	69551	72449.7	69567.5	62834.4	52898.4	68942.8	69122.8	63708.4	GATB	ENSSSCG00000009015
1147	ENSSSCP00000009623	1461671	1.1884e+06	1.35702e+06	1349468	1.2386e+06	1.19736e+06	1227109	1.217e+06	1287849	1.21614e+06	1.11313e+06	1.37733e+06	1.28121e+06	1.14219e+06	1.20219e+06	RPS3A	ENSSSCG00000009019
1148	ENSSSCP00000009647	36504.3	36581.6	32769.6	42834.2	37242.8	34793.5	38484.7	37010.2	35033.5	35762.9	35975.8	44619.1	37166.7	31116.8	35253.3	OTUD4	ENSSSCG00000009042
1149	ENSSSCP00000009660	38106.7	30689.9	41095.1	27734.7	29255.4	34194.1	0	0	27417.3	33738.3	33636	36105.9	33620.3	34090.3	28207.5	ZNF330	ENSSSCG00000009052
1150	ENSSSCP00000009670	168121	166059	159004	155830	157802	158133	142397	150362	161050	164884	166956	165239	142468	140927	147958	NAA15	ENSSSCG00000009061	+		+	+
1151	ENSSSCP00000009680	0	66272.7	0	0	0	66346.2	0	0	60273.3	0	40277.2	0	77271.9	0	0	JADE1	ENSSSCG00000009071
1152	ENSSSCP00000009682	48550.6	52434.8	49396	58919.7	48339.7	47070.4	56484.3	50390.8	57194.8	57109	50397.7	78503.6	52791.9	55527.6	51423.1	PGRMC2	ENSSSCG00000009072
1153	ENSSSCP00000009687	174985	163710	151160	143850	124583	135083	143462	147693	152851	141210	139865	179688	147686	136807	156385	HSPA4L	ENSSSCG00000009077
1154	ENSSSCP00000009693	32784.6	33336.4	29772.9	34684.3	29821.5	34523.7	36753.4	35479.6	31083.3	38942.6	38535.3	0	36509.8	38619.7	34614.2	SPATA5	ENSSSCG00000009084
1155	ENSSSCP00000009705	70636.8	72890.2	68530.6	72234.3	57774.2	64464.1	61501.8	60248	62478.2	67340.8	61232.6	60140.1	52565.4	63700	55344.2	EXOSC9	ENSSSCG00000009096
1156	ENSSSCP00000009706	1.55504e+06	1.63763e+06	2079233	2.12806e+06	2.0859e+06	2036050	2.09817e+06	1.96137e+06	2098326	1.93976e+06	2046602	1920064	1.78663e+06	1.71128e+06	1.79984e+06	ANXA5	ENSSSCG00000009097	+
1157	ENSSSCP00000009721	645006	685512	716997	588582	607282	636197	615274	622341	676408	678462	665407	525599	674391	717851	617258	SEC24D	ENSSSCG00000009112
1158	ENSSSCP00000009722	0	19605.8	19398.8	24360.5	0	0	23620	20610.5	0	0	24845.2	0	26668.7	0	27217.5	METTL14	ENSSSCG00000009113			+
1159	ENSSSCP00000009731	190237	187051	194974	105580	108922	113805	199608	194173	186368	193122	189874	176949	128491	131020	128663	ANK2	ENSSSCG00000009125	+	+	+	+
1160	ENSSSCP00000009747	37152.2	41434.1	45556.1	44782.6	44800.2	38630.1	55344.1	39064.2	48116.2	39516.4	40774.6	54343.1	50492.7	49242	55920.6	MCUB	ENSSSCG00000009141
1161	ENSSSCP00000009748	73399.1	79998.9	77654	81500.3	78333.7	82556.8	84384.9	86386.1	81760.3	78223.4	81228.8	71996.9	98052.4	88802.1	89439.5	SEC24B	ENSSSCG00000009142
1162	ENSSSCP00000009753	846024	285066	403336	520688	275443	240418	378879	385471	479010	364963	291014	1.02638e+06	414564	251875	368444	RPL34	ENSSSCG00000009146
1163	ENSSSCP00000009773	172724	157260	161538	191738	167391	162935	137982	155005	169427	200529	184179	200428	173814	194022	141936	CISD2	ENSSSCG00000009164
1164	ENSSSCP00000009775	28463.3	47191.2	41744.3	49030	50235.3	52410.2	44529.8	48252.5	39427.1	43947.3	45467.4	0	45088.5	43985.1	41289.2	MANBA	ENSSSCG00000009166
1165	ENSSSCP00000009776	596781	312714	326947	192315	208574	235395	138233	246617	261609	234465	199284	688747	161870	87413.6	185190	UBE2D3	ENSSSCG00000035622
1166	ENSSSCP00000009781	68587.3	58021	51841.6	79124.5	70851.1	73385.2	67165.5	70308.4	71698.2	71853	77840.6	123278	65685.5	57243.7	62834.1	PPP3CA	ENSSSCG00000009172
1167	ENSSSCP00000009786	129653	103375	92492.6	119190	94925.3	94726.8	124258	111188	108062	87754.6	99269	0	83947.4	78571.5	95302.7	LAMTOR3	ENSSSCG00000009176
1168	ENSSSCP00000009788	2747974	1.02766e+06	1.22917e+06	1.07085e+06	745142	989285	890117	1.08297e+06	1.22095e+06	1.00793e+06	697115	6.7361e+06	932819	875341	1.01538e+06	H2AFZ	ENSSSCG00000009178
1169	ENSSSCP00000009790	0	21790.5	25750.5	0	0	27183.6	19148.7	23102.5	21708.7	29440.2	23032.4	18777.1	0	20997.9	0	TRMT10A	ENSSSCG00000009180
1170	ENSSSCP00000009795	455206	353637	453964	362157	392842	403808	358403	286970	380676	358002	373380	310350	370809	420069	347440	ADH5	ENSSSCG00000009185
1171	ENSSSCP00000009803	0	47336.8	47489	49645.5	47772.3	52510.6	47765.8	43301.4	45763.1	39213.2	47118	0	55285.2	49336.8	52342.9	SMARCAD1	ENSSSCG00000009193
1172	ENSSSCP00000009825	124483	154879	135778	156880	186999	151015	136969	142181	125175	222398	232996	157449	166579	175785	179421	SPP1	ENSSSCG00000009216
1173	ENSSSCP00000009827	88968.4	92825.9	84360	90779.5	88554.4	92773.2	92158.5	104160	91871.2	99202.9	96488.6	90156.3	95188	98066.9	100102	PKD2	ENSSSCG00000009217
1174	ENSSSCP00000009855	191907	206541	193720	214921	212697	219395	202083	208236	200874	212409	215356	213071	190614	191669	207213	COPS4	ENSSSCG00000009241
1175	ENSSSCP00000009858	171493	185822	195574	187031	194846	188522	190094	195241	189066	177633	178902	170744	208535	197851	197187	SEC31A	ENSSSCG00000009244				+
1176	ENSSSCP00000009860	113699	120497	115158	107318	114868	105288	111562	113981	113427	110313	108720	106234	121864	116821	110085	ENOPH1	ENSSSCG00000009246
1177	ENSSSCP00000009863	1.43987e+06	1.43147e+06	1.58376e+06	1.5598e+06	1.28371e+06	1.39624e+06	1.41167e+06	1.51659e+06	1.52859e+06	1.46861e+06	1.4545e+06	1.37584e+06	1.40527e+06	1.53975e+06	1.36902e+06	HNRNPD	ENSSSCG00000009249
1178	ENSSSCP00000009932	94961.8	98898.9	102668	92010	90778.8	93231.8	71798.6	83482	87806.4	101682	101571	92378.4	85074.2	88542.4	78007	POLR1D	ENSSSCG00000009310
1179	ENSSSCP00000009951	0	21517	20010.4	28974.5	20303.2	25656.5	16985.8	16114.8	19184.4	25601.9	24796.9	0	0	0	15416.6	SLC7A1	ENSSSCG00000029456
1180	ENSSSCP00000009955	1.21366e+06	1.23695e+06	1258929	1.40609e+06	1250533	1.23843e+06	1288914	1.35416e+06	1.31551e+06	1.18717e+06	1.27791e+06	1.23342e+06	1449101	1.4577e+06	1.35723e+06	HMGB1	ENSSSCG00000009327			+
1181	ENSSSCP00000009963	624738	610517	637314	606692	559438	563434	506564	537546	539214	603953	575488	604879	587526	552371	544882	HSPH1	ENSSSCG00000009334
1182	ENSSSCP00000009964	42338.7	53531.1	49977.4	49277.5	38507.1	42506.2	42704.2	54069.3	53284.1	50349.9	46516.4	0	43847.9	49364.6	37298.6	B3GLCT	ENSSSCG00000009335
1183	ENSSSCP00000009975	112099	115815	115655	120900	119972	126017	129949	128012	126277	122641	120382	112934	140836	140883	133263	PDS5B	ENSSSCG00000009345	+		+
1184	ENSSSCP00000009978	47509.2	35522.1	38551.2	34313.4	32996.4	32141.5	31887.8	40665.5	40639.3	36842.1	0	36789.8	0	0	31300.6	STARD13	ENSSSCG00000009348
1185	ENSSSCP00000009988	0	63126.1	65318	69336.6	73111	71095	0	55927.1	62122.4	70681	67137.6	0	79219.7	71009.4	0	EXOSC8	ENSSSCG00000009358
1186	ENSSSCP00000009989	48514.1	42119.9	0	40068.7	40876	0	59174.5	0	0	47325.1	43590.5	0	45472.3	0	49320.8	SUPT20H	ENSSSCG00000009359
1187	ENSSSCP00000009990	39537.8	48194.9	44171.2	51403.6	63138.7	66250.1	57427.3	52004.1	48166.4	49352.8	54706.1	50591.4	50045.3	48056.2	57381.8	ALG5	ENSSSCG00000009360
1188	ENSSSCP00000009999	39639	41635.3	37853.4	40689.8	43119.6	39425.1	39977.5	43186.5	39273.1	42666.9	42120.2	61123.7	51332.3	45462.9	44155.5	COG6	ENSSSCG00000009369
1189	ENSSSCP00000010005	83886.9	84323.6	78786.9	85138.2	82267.9	82494.2	88815	88924.4	88876	86067.4	89795	95282.1	89714.9	93172.2	89118.3	VPS36	ENSSSCG00000035658
1190	ENSSSCP00000010007	85164.8	85394.7	82591.3	82117.8	80140.3	78686.7	74524.1	82201.2	79203.1	84816.9	79848.8	83802.1	82400.9	79027	81593.6	CKAP2	ENSSSCG00000009378
1191	ENSSSCP00000010014	0	45788.5	50586.5	40312.3	0	54855.6	45883.2	45245.9	43412.3	46448.1	0	0	44484.9	37790.7	43374.2	INTS6	ENSSSCG00000009384
1192	ENSSSCP00000010021	28185.2	28550.8	28460.6	25829.7	26821.2	30245.9	27183.5	31067.4	29492.7	28509.9	29675.7	31730.6	30407.8	23305.3	28511.1	SPRYD7	ENSSSCG00000009390
1193	ENSSSCP00000010028	0	0	79675.4	82781.4	0	0	83770.4	100813	86872.6	0	70430.8	0	0	88590.2	87791.2	CAB39L	ENSSSCG00000009397
1194	ENSSSCP00000010034	59331.8	38014.2	40358.9	37859.5	29290.5	25080.9	37035.6	40158.6	38409.5	32601.7	28809.6	64799.2	36563	32818.4	46639.5	ITM2B	ENSSSCG00000009403
1195	ENSSSCP00000010036	158759	144127	158356	154519	147158	150954	176789	167988	170780	140773	143796	154521	200684	168270	185421	SUCLA2	ENSSSCG00000009405
1196	ENSSSCP00000010041	41428.8	37508.8	36762.5	38761.2	38389.7	38987.1	41674.2	37430	36966.4	40186.7	38255.6	0	46997.1	43667.1	39347.5	LRCH1	ENSSSCG00000009408
1197	ENSSSCP00000010045	1.87248e+06	1.70576e+06	1.71234e+06	2030624	1.78729e+06	1724323	1582293	1.63278e+06	1.73532e+06	1.78167e+06	1.71952e+06	1.99959e+06	1513907	1.41355e+06	1.42279e+06	LCP1	ENSSSCG00000009412			+
1198	ENSSSCP00000010047	55466.4	72587.1	68040.5	65754.4	68744.4	70733.4	73964.3	80296.2	69493.2	77420.3	76532.4	0	75567.4	73443.1	67013.2	ZC3H13	ENSSSCG00000009414
1199	ENSSSCP00000010053	43017.1	46235.1	38932.8	50029.7	48493.5	51778.6	45967.9	48703.3	45830.3	43985	47226.6	48512.9	55039.9	52349.2	55206.3	GPALPP1	ENSSSCG00000009419
1200	ENSSSCP00000010074	0	0	0	11602.5	0	14303.8	13304.3	0	0	0	15108	0	0	0	13762.1	NAA16	ENSSSCG00000009435
1201	ENSSSCP00000010088	0	21394.4	23100.5	12899.4	22408.6	17508.2	18957.5	22224.3	0	18785.5	20651.3	0	18368.2	22838.4	20301.2	DIAPH3	ENSSSCG00000009448
1202	ENSSSCP00000010090	24739.9	25223.6	26500.8	26845.8	30283.5	26680.9	25009	26739.6	25533	26690.3	29158.4	27860.1	25029.9	26774.5	26487.5	TDRD3	ENSSSCG00000009449
1203	ENSSSCP00000010094	138703	101567	103639	153740	147481	130610	122280	145273	121068	134464	120511	171806	115564	102370	119922	PCDH9	ENSSSCG00000038842
1204	ENSSSCP00000010107	0	504925	398804	364041	344052	391498	411724	457028	479195	473260	340530	0	0	559860	0	UCHL3	ENSSSCG00000009466
1205	ENSSSCP00000010116	24335.3	28388.6	28698	30866.8	37271.5	41997	34384.1	0	31799.2	0	33394.8	0	33378.1	36735.6	33246.4	MYCBP2	ENSSSCG00000009473
1206	ENSSSCP00000010124	62488.8	66127.7	60778.6	72769.6	73844.8	70375.6	70596.4	72329.7	67608.6	71233.1	71869.8	69973.9	72589	69223.7	72082.5	RBM26	ENSSSCG00000009479
1207	ENSSSCP00000010148	326819	297874	288767	276067	282944	285275	287376	278718	292170	291592	273100	303032	245751	260214	250546	UGGT2	ENSSSCG00000009502	+
1208	ENSSSCP00000010155	503144	561036	574120	709636	511868	618741	608294	533479	606353	646715	567233	549495	560905	586718	527014	IPO5	ENSSSCG00000009509
1209	ENSSSCP00000010179	63172.2	56952.1	57594.5	57832.3	53265.4	55634.2	57099.1	59274	60081.9	58455.5	58427.4	73536.5	57371.9	56003.1	60481.6	POGLUT2	ENSSSCG00000009532
1210	ENSSSCP00000010191	147620	176681	169032	169491	197406	197062	163012	169637	157496	182166	194593	156400	193768	220828	167958	COL4A2	ENSSSCG00000009545
1211	ENSSSCP00000010198	40697.3	41945.4	41436.8	42864	42609.7	39605.5	42291.2	43448.4	43562.1	41091.4	41236.1	39871.1	41648.3	39548.8	41706.4	ARHGEF7	ENSSSCG00000009551
1212	ENSSSCP00000010200	52968	49774.9	48180.2	47382.7	46970.1	47170.5	49768	55137.4	47292.5	46938.1	46483.7	54711.7	51275.5	52158.3	51470.7	TUBGCP3	ENSSSCG00000009553	+
1213	ENSSSCP00000010202	114804	64463.1	32819.8	92523.8	32181.7	40013.1	30552.5	63412.3	56443.6	85502	53228.7	167913	47164.1	60243.8	40178	LAMP1	ENSSSCG00000009555
1214	ENSSSCP00000010203	36763.9	0	0	0	0	0	0	0	39168.5	45753.5	0	42033.7	46401.9	47635.4	51005.3	CUL4A	ENSSSCG00000009556
1215	ENSSSCP00000010204	70526.4	55986.4	64909.9	65829.5	60192.9	63155.2	64933.9	65917.2	68112.3	68602.9	62486.5	62726.9	78348	68182.2	63729.8	PCID2	ENSSSCG00000009557
1216	ENSSSCP00000010208	12320	13198.1	14142	15476.2	14013.8	0	9275.17	0	0	0	17811.6	0	15865	15139.2	11070.5	TFDP1	ENSSSCG00000009560
1217	ENSSSCP00000010214	0	0	0	0	0	0	26343.9	0	0	0	20404.5	0	0	19166.1	0	GAS6	ENSSSCG00000009565
1218	ENSSSCP00000010219	0	33503.6	33442.4	36099.3	0	33657.5	23108.2	0	36967	0	32873.5	0	33387.5	34809.5	20505.3	MPHOSPH8	ENSSSCG00000009570
1219	ENSSSCP00000010232	46476.2	38539.3	38555.9	39476	47040.5	44341.6	34310.5	34363	34586.3	58282.7	54624.5	61224.1	47979.4	45564.5	42273.1	SEMA4D	ENSSSCG00000009584				+
1220	ENSSSCP00000010238	0	17392.8	23658.4	23121.7	31491.5	33009.7	25765.9	18074.7	17187.3	20097.4	20327.4	0	32689.4	38278.5	37830.8	AUH	ENSSSCG00000009591				+
1221	ENSSSCP00000010243	369402	389622	373952	392025	384837	392035	366187	391980	366342	408413	420183	327449	350089	387086	365030	SPTLC1	ENSSSCG00000009594
1222	ENSSSCP00000010258	156352	170618	163702	161854	152398	169794	142654	153575	158399	163692	171542	164604	150531	144609	142888	XPO7	ENSSSCG00000009611				+
1223	ENSSSCP00000010270	26859.1	35423.1	31419.2	31679.8	32348.7	29908.1	34522.6	34991.3	32181.5	35990.1	34892.4	41986.3	32724	32249.2	35511.2	BMP1	ENSSSCG00000009620
1224	ENSSSCP00000010272	0	42007.8	42200.6	0	37789.2	34724.1	0	0	39863.2	0	0	0	36802.9	39096.8	0	POLR3D	ENSSSCG00000009622
1225	ENSSSCP00000010275	169484	187566	186427	208256	210161	213451	184598	187382	176379	204212	208999	178522	221536	249036	214428	PDLIM2	ENSSSCG00000009625
1226	ENSSSCP00000010276	0	34193.1	32620.5	0	33696.5	30954.3	38992.9	38149.5	40266	29933.5	33529.2	0	33452.2	43470.1	43884.2	SORBS3	ENSSSCG00000009626
1227	ENSSSCP00000010279	261538	252329	247918	254217	241778	241820	246215	247597	254384	231726	231492	266921	245502	247140	261296	CCAR2	ENSSSCG00000009628
1228	ENSSSCP00000010306	39330.2	38385.7	39067.5	37767.5	30709.7	37712.9	32282.5	40361.7	35346.1	42110.9	35533.3	0	38892	39939.9	27715.9	KCTD9	ENSSSCG00000009652
1229	ENSSSCP00000010312	137208	194315	202345	184899	200649	202889	171496	180492	169421	181086	201022	131753	175508	162377	194198	PPP2R2A	ENSSSCG00000009657
1230	ENSSSCP00000010314	29410.7	36773	32671.2	31250	43154.6	37004.2	35806.2	39997.2	35000.8	42263.5	44222.4	31074.5	38949.9	43093.9	41494.8	BNIP3L	ENSSSCG00000009658
1231	ENSSSCP00000010316	1025478	1.02316e+06	1.19027e+06	1.1575e+06	1.09763e+06	1.11949e+06	1.07868e+06	990737	1.0832e+06	1.10828e+06	1.1e+06	989314	1.09255e+06	979477	1.07277e+06	DPYSL2	ENSSSCG00000030130
1232	ENSSSCP00000010320	18811.1	0	18632.2	19816.8	0	19324.7	24988.5	21475.5	20764	20031.5	0	0	34233.5	0	35161.5	PTK2B	ENSSSCG00000009664	+		+
1233	ENSSSCP00000010323	127906	139650	142661	134460	140262	139690	145506	141711	143455	136969	137730	117135	160290	148599	164872	EPHX2	ENSSSCG00000009666
1234	ENSSSCP00000010325	199517	192590	176868	202649	193871	186773	160573	165719	161452	236890	233834	236315	185334	174659	192074	CLU	ENSSSCG00000009668				+
1235	ENSSSCP00000010328	166500	107410	111509	109095	83005.1	90725.5	102380	114972	119733	96957.3	93072.5	179358	111194	104025	101931	PBK	ENSSSCG00000009671
1236	ENSSSCP00000010332	42480.7	51071.2	46337.2	44867.6	48303.7	49524.3	49028.8	49138.3	41383.4	50216	51532.1	51572.6	45180.6	47970.6	45975.2	ELP3	ENSSSCG00000009674
1237	ENSSSCP00000010339	0	20594.9	0	21406.3	16246.3	19634.1	17937.2	22886.1	20053	0	19085.6	0	23167.8	21693.8	22583.6	INTS9	ENSSSCG00000009681
1238	ENSSSCP00000010342	44466.8	49461.1	44956.1	43926.9	46025.5	43435.3	45372.8	48759.8	43248.7	42843.9	43359.9	39198.3	52099.8	53102.3	55118.8	KIF13B	ENSSSCG00000009683	+			+
1239	ENSSSCP00000010363	814062	866713	828645	872017	923406	913280	834921	860989	888874	878810	900624	866914	896802	910408	887511	HMGB2	ENSSSCG00000009704
1240	ENSSSCP00000010365	91910.6	84788.6	82598.2	91109.4	87073.4	88097.6	57623.8	71267.6	78478.1	90976.1	96765	87163.8	77433.7	88013	60063.6	GALNT7	ENSSSCG00000009705
1241	ENSSSCP00000010370	70498.8	79095.3	88441.1	85585.4	80164.8	80749.4	75504.3	78179	79239.9	87872.3	82418.9	77069.4	90311.9	93691.1	81037.2	HPF1	ENSSSCG00000009711
1242	ENSSSCP00000010375	33163.2	32570	33453.3	33357.3	34585.8	34227.7	34211	34540	29593.8	34894.3	30117.8	0	34562.4	0	34008.3	SH3RF1	ENSSSCG00000009716
1243	ENSSSCP00000010376	12777.4	0	0	18299.7	22749.5	0	0	0	0	21463.3	0	0	32315.4	29515	38043.8	CBR4	ENSSSCG00000009717
1244	ENSSSCP00000010381	171116	180593	168364	166849	137937	148503	141755	158773	157519	150740	152006	154278	122556	112777	130837	PALLD	ENSSSCG00000029331			+	+
1245	ENSSSCP00000010394	377214	396427	380750	400785	408579	410314	407333	404331	398730	429719	413552	433614	380597	382938	403418	GOLGA3	ENSSSCG00000009733
1246	ENSSSCP00000010406	16771.3	13719.5	0	17170.2	0	15703.6	0	14074.6	0	0	0	0	0	25697	16194.1	SFSWAP	ENSSSCG00000009744
1247	ENSSSCP00000010408	1.88621e+06	1.58788e+06	1724200	1.85549e+06	1318457	1.50015e+06	1.44431e+06	1.57213e+06	1.79145e+06	1.51848e+06	1.51697e+06	2.66855e+06	1.47774e+06	1.20031e+06	1538004	RAN	ENSSSCG00000009746
1248	ENSSSCP00000010417	89533.7	72250.9	75361.9	68116.7	61151.9	63343.9	70607.4	70733.4	70637.1	64104.9	64877.5	86274.1	95766.2	85330.7	87131.3	AACS	ENSSSCG00000009755	+
1249	ENSSSCP00000010420	56865	58707.1	56319.6	52646.2	57842	56458.1	50853.1	52704.4	51995.4	54144.2	55900.6	49225.1	58642.6	49460.5	52443.4	DHX37	ENSSSCG00000009758
1250	ENSSSCP00000010421	456194	368605	296419	360267	252326	249460	251504	292243	342529	375267	385600	414685	281150	281656	272315	SCARB1	ENSSSCG00000009759				+
1251	ENSSSCP00000010425	92569.8	94896.4	96865.2	109350	105673	101813	81344.1	84897.2	85644.1	107608	108214	93409.9	97090.6	92746.7	87479.5	NCOR2	ENSSSCG00000009761
1252	ENSSSCP00000010430	40000.2	40549.1	39068.2	44070.6	44155.9	48074.4	46282	42068.4	40384.4	44546.8	43759.5	37520.5	44833.8	44875.6	45355.3	ATP6V0A2	ENSSSCG00000009766			+
1253	ENSSSCP00000010434	244744	303127	311771	290435	338879	334641	309504	296851	304743	333115	323928	194592	311560	311360	328470	DDX55	ENSSSCG00000009771
1254	ENSSSCP00000010435	483920	478900	506328	498171	526819	548214	517496	461905	506249	443555	483644	417814	515823	471100	508539	TMED2	ENSSSCG00000009772
1255	ENSSSCP00000010436	71543.4	65419.1	70842.5	73692.2	72936.7	78289.1	76693.9	71424.6	72730.8	75265.1	71667.5	80550.2	76495.8	63695.3	73615.4	RILPL1	ENSSSCG00000009773
1256	ENSSSCP00000010438	25841.7	19469	18137	16786.8	24801.3	21654.4	22064.9	19766.7	16440	0	16486	0	21731.3	20343	24188.4	CDK2AP1	ENSSSCG00000009775
1257	ENSSSCP00000010444	0	46413.8	0	41903.5	0	0	0	36625.9	0	0	0	62060.6	0	0	0	ARL6IP4	ENSSSCG00000009782
1258	ENSSSCP00000010448	82709.4	81228.1	79641.6	83045.4	76548.2	76072	75719.3	76134.6	73033.1	72159.6	69944.9	91772.2	79052	81805.6	76248.2	HIP1R	ENSSSCG00000009786
1259	ENSSSCP00000010450	221989	280218	291132	310375	309426	309800	279684	278848	280235	308843	306299	279302	314204	304762	283722	DENR	ENSSSCG00000009788
1260	ENSSSCP00000010454	66719.8	71060	72710.8	69219.3	72212.7	71022.2	76053.9	69662.9	67235.9	70596.3	72292	77075.4	72657.2	70366.9	72838	ZCCHC8	ENSSSCG00000009792
1261	ENSSSCP00000010461	278598	262349	271441	253782	219825	213831	235958	228525	257399	271021	247361	196252	249002	240292	257127	DIABLO	ENSSSCG00000009799
1262	ENSSSCP00000010477	0	0	21030.6	20787.8	19047.1	18613.9	0	14397	0	0	21488.4	0	0	0	22766.8	ANAPC5	ENSSSCG00000009814
1263	ENSSSCP00000010484	647891	552888	616421	614897	434032	557138	466801	519532	593403	596070	610842	596736	468119	520694	426103	ARPC3	ENSSSCG00000009821
1264	ENSSSCP00000010486	355678	350151	380972	328437	308952	330014	333954	322063	365629	340937	339087	376366	329459	316145	327105	VPS29	ENSSSCG00000009823
1265	ENSSSCP00000010498	235353	253896	239941	237529	247267	243872	244437	246894	242394	238079	245124	219799	246374	246448	254532	ATXN2	ENSSSCG00000009834
1266	ENSSSCP00000010500	100765	113211	129908	0	121386	122004	150981	119017	131186	114229	118645	0	127804	132202	111937	ACAD10	ENSSSCG00000009836
1267	ENSSSCP00000010502	162975	178423	168703	154653	156657	157388	153722	161072	144309	164990	170109	128072	158348	159859	159302	CIT	ENSSSCG00000009839
1268	ENSSSCP00000010503	53399.5	57844.5	54230.9	58694.5	60777.2	58658.3	60163	63383.1	60229.3	54610.2	59659.1	51345.8	67994.4	64344.4	67148.7	PRKAB1	ENSSSCG00000009840	+		+
1269	ENSSSCP00000010512	28698	27404.5	23890.2	0	29201.4	27078	0	0	29816.9	0	0	0	0	0	32142.8	SUDS3	ENSSSCG00000009849
1270	ENSSSCP00000010513	0	78179.2	65910.1	66831.7	85145.4	0	86226.3	71132.5	81143.9	70641.5	46286.4	0	100158	45683.6	85932.8	TAOK3	ENSSSCG00000009850
1271	ENSSSCP00000010514	2.04186e+06	2.08387e+06	2.24728e+06	2.12791e+06	1.94993e+06	2.06737e+06	2.0317e+06	2.04303e+06	2.12422e+06	2.07618e+06	2.03983e+06	2296958	2.04745e+06	1.91492e+06	2180567	PEBP1	ENSSSCG00000009851
1272	ENSSSCP00000010523	0	0	0	0	48318.9	38239.6	42011.2	0	32619.7	25123	0	0	42430	0	49825.4	FBXO21	ENSSSCG00000009858
1273	ENSSSCP00000010533	43337.2	47712.8	48202.5	47323.3	49422.4	46099.7	44934.7	41890	43896.2	48355.3	51287.2	41725	46634.1	45285.3	43368.3	RBM19	ENSSSCG00000009868
1274	ENSSSCP00000010537	148339	142807	139258	138950	123519	134098	126841	136954	144655	131686	132917	149669	138957	133495	130369	PLBD2	ENSSSCG00000009872
1275	ENSSSCP00000010548	34817.1	39672.5	38166.6	46658.3	40918.6	45875.8	39615.1	39382.9	40810.5	44371.6	41407.6	33861.7	45638.6	50801.2	42946.7	OAS2	ENSSSCG00000009881
1276	ENSSSCP00000010552	0	69221.7	63768.5	66344.4	99184.1	96775.9	85035	0	62574.1	83395.3	83505.9	0	83724.6	92400.1	93276.1	HECTD4	ENSSSCG00000009885
1277	ENSSSCP00000010553	37195	37156.6	36981	30561.4	31451.8	42695.9	23339.4	24556.4	30122	45274.5	35176.9	0	41280.3	40438.7	30718.7	TRAFD1	ENSSSCG00000009886
1278	ENSSSCP00000010555	1.16246e+06	718563	863690	933498	718854	761966	794530	824588	846935	812771	793238	1.20724e+06	684006	719224	751060	ERP29	ENSSSCG00000009888
1279	ENSSSCP00000010570	1966402	1.70199e+06	1.83881e+06	2.03229e+06	1.92627e+06	1.80895e+06	1802334	1.69826e+06	1.80169e+06	1.89423e+06	1.87254e+06	1.92869e+06	1.95518e+06	1.93559e+06	1.72376e+06	DYNLL1	ENSSSCG00000009904
1280	ENSSSCP00000010572	279105	244116	234572	233730	207754	203818	219629	244605	235743	247535	232915	246027	197554	217820	217233	SRSF9	ENSSSCG00000009906
1281	ENSSSCP00000010592	0	0	733509	0	924543	0	0	0	687938	949767	747482	0	856592	0	0	ENSSSCG00000009926	ENSSSCG00000009926
1282	ENSSSCP00000010598	96413.2	110418	149318	114703	143404	134819	130939	120009	112134	104655	107185	83215.2	170767	166634	138952	MVK	ENSSSCG00000009931
1283	ENSSSCP00000010600	43896.3	41324.2	43147.7	43438.5	43186.3	43277.1	36560.4	44181.8	44232.2	45192.3	46177.3	0	47684	49592.5	43596.4	UBE3B	ENSSSCG00000009933
1284	ENSSSCP00000010610	0	64531.5	0	0	0	0	0	0	0	0	0	0	0	80755.4	0	SSH1	ENSSSCG00000009943
1285	ENSSSCP00000010611	685207	654730	696227	644748	621798	642480	596494	595058	666247	612808	667264	757904	554239	507307	577226	CORO1C	ENSSSCG00000009944			+
1286	ENSSSCP00000010632	19327.6	16202.8	18010.4	17675.9	21379.6	21186	18490.5	20754.6	21345.4	19053.8	19366.6	18064	24649.6	25403.3	20665	TFIP11	ENSSSCG00000009962
1287	ENSSSCP00000010658	57893.5	0	28067.5	22444.3	0	29857.2	9577.84	0	23710.8	25740.3	25717.3	0	0	30445.2	27464.3	NF2	ENSSSCG00000028707
1288	ENSSSCP00000010660	290616	351078	316864	287986	307182	332623	334015	341783	307100	319993	334194	328395	335600	352391	311380	THOC5	ENSSSCG00000009988
1289	ENSSSCP00000010671	67137.7	64618.5	70765.1	69129.3	77277.2	76951.6	65874.3	71535.4	72122.8	65030.9	70152.2	70913.2	74466.4	77215.2	72166.4	TBC1D10A	ENSSSCG00000009999
1290	ENSSSCP00000010677	0	18074	0	0	0	15362.2	17450.4	0	0	16427.9	0	0	21759	0	17894.3	SEC14L2	ENSSSCG00000010006
1291	ENSSSCP00000010681	1.63293e+06	1.65225e+06	1.58202e+06	1.6387e+06	1.55589e+06	1.54222e+06	1.36223e+06	1.50124e+06	1.60346e+06	1.62959e+06	1.52397e+06	1.56886e+06	1.44496e+06	1.31106e+06	1459365	PES1	ENSSSCG00000010010
1292	ENSSSCP00000010682	0	0	0	0	0	0	0	0	22590.4	0	0	0	48263.6	42932.2	0	TCN2	ENSSSCG00000010011
1293	ENSSSCP00000010687	29316.2	34635.6	31390.6	33290.7	28112	29674.7	0	36297.9	29437.2	35078.4	35028.9	0	31039.9	28451.2	29997.1	MORC2	ENSSSCG00000010016
1294	ENSSSCP00000010688	0	0	11955.6	0	0	0	0	9039.2	0	0	11051.3	0	0	0	0	SMTN	ENSSSCG00000010017
1295	ENSSSCP00000010699	222900	197269	185184	185874	149975	175816	150390	181793	190454	198927	175941	207946	161725	170912	150454	DRG1	ENSSSCG00000010029
1296	ENSSSCP00000010700	35103.7	46511.5	39878.1	49188.1	46662.4	45760.5	43899.7	46820.4	40491.1	44746.7	48551.2	35574.7	49488.7	59014.2	43283.7	EIF4ENIF1	ENSSSCG00000010030
1297	ENSSSCP00000010702	49271.7	46886.8	49245.7	49114	44817	46013.5	43434.5	46532.6	45753.7	47840.5	45206.6	44960.3	43017.2	49722.7	45649.1	PISD	ENSSSCG00000010032
1298	ENSSSCP00000010705	1105842	1026423	1.08937e+06	1218402	1.23853e+06	1.18346e+06	1.14035e+06	1.06312e+06	1.11796e+06	1.10298e+06	1.1046e+06	1.31377e+06	1.11058e+06	1.02192e+06	1.16924e+06	YWHAH	ENSSSCG00000010035
1299	ENSSSCP00000010721	66092.4	51003.1	50023.8	51180.5	0	65481.7	0	45126.9	49011.7	57166.5	0	65426.7	62041.7	63096.4	51328.6	RAB36	ENSSSCG00000010048
1300	ENSSSCP00000010731	1146517	1.33475e+06	1.23182e+06	1.35358e+06	1.38208e+06	1.29266e+06	1.39803e+06	1.3063e+06	1.30239e+06	1.36117e+06	1.44729e+06	852429	1.32117e+06	1.25688e+06	1296946	SNRPD3	ENSSSCG00000010058
1301	ENSSSCP00000010737	93729.6	55128.8	81866.6	62106.3	92913.5	94333.5	97057.2	69232.3	92433.3	51365.4	79869.3	83832.8	91859.5	57027.5	125427	LOC100153094 GSTT1	ENSSSCG00000010064
1302	ENSSSCP00000010740	1485220	1.38645e+06	2198874	1.88414e+06	1.42258e+06	1.74799e+06	1.01046e+06	848644	1.42997e+06	1.41846e+06	1.53443e+06	1.20829e+06	1.63761e+06	1.55641e+06	935195	MIF	ENSSSCG00000010067
1303	ENSSSCP00000010743	75065.6	73597.4	69891.9	75456.6	84879	71356.3	73844.8	63548	65717.5	57931.7	71461.3	71837.5	63816.8	70029.3	74718.7	SMARCB1	ENSSSCG00000010070
1304	ENSSSCP00000010752	107682	119903	107927	112697	106364	109629	95948.6	98793.4	105797	99815.4	110809	103414	112157	107152	100863	PPM1F	ENSSSCG00000010079
1305	ENSSSCP00000010756	63456.6	68434.9	66324.7	68823.7	71048.8	73684.6	66908.4	65903.9	63636.5	65474.2	68396.3	58004.1	78500.7	75200.6	74203.2	PPIL2	ENSSSCG00000010083			+
1306	ENSSSCP00000010758	33784.6	36013.2	34679	0	32384.2	31127	33566.9	35966.9	0	0	35991.5	0	0	37769.9	30458.6	SDF2L1	ENSSSCG00000010085
1307	ENSSSCP00000010767	108379	96021	93262.6	95934.7	73494.8	80162.3	79839.7	93521.1	95773.2	84872.1	85421.8	102087	85245.4	87056.6	90170.1	SNAP29	ENSSSCG00000010094
1308	ENSSSCP00000010768	290826	273883	288545	288246	296412	311554	256639	277433	270894	285735	303406	319452	297595	309203	286431	CRKL	ENSSSCG00000010095
1309	ENSSSCP00000010777	41843.4	44287	52002.8	50983.3	48863.4	0	0	42238.9	35904.5	0	43897.1	0	57945.7	51312.8	0	MZT2B	ENSSSCG00000010104
1310	ENSSSCP00000010777	41843.4	44287	52002.8	50983.3	48863.4	0	0	42238.9	35904.5	0	43897.1	0	57945.7	51312.8	0	MZT2A	ENSSSCG00000010104
1311	ENSSSCP00000010781	28473.4	29496	27282.9	27017.8	20261.4	21623.9	19488.8	26592.1	25318.6	27654.9	23976.6	0	28122.6	31513.5	19908.5	KLHL22	ENSSSCG00000010108
1312	ENSSSCP00000010782	28684.6	20400.6	0	15957.7	0	0	0	0	0	21772.2	19324.2	0	0	19630	0	SCARF2	ENSSSCG00000010109
1313	ENSSSCP00000010801	89508.5	93887.9	97752.1	97495	95352.6	104776	100739	98768.8	96680.5	99876.2	98992.7	74872.1	105198	114779	95442.2	2005-09-01	ENSSSCG00000010128
1314	ENSSSCP00000010804	75214.3	76031.9	81951.2	77010.4	82939.4	89147.9	78213.8	75385.7	72359	77221.8	80496.3	76365.8	80141.9	75726.1	78466.1	TXNRD2	ENSSSCG00000010131
1315	ENSSSCP00000010805	365692	511868	544739	519090	563302	669648	419745	373992	494008	509492	576583	327286	567547	432976	447460	COMT	ENSSSCG00000010132
1316	ENSSSCP00000010807	35713.1	39858.2	43822.7	40976.9	43647.1	51460.4	49187.2	43803.1	40963	39148.8	42172.5	31351.7	38284.1	37188.9	43817.4	TANGO2	ENSSSCG00000010134
1317	ENSSSCP00000010808	24102.3	28660.4	24073.6	22462	28482	27021.8	26784.4	27248	22176.8	27730.8	27416.2	0	26741.5	29231.8	27836.6	DGCR8	ENSSSCG00000010135
1318	ENSSSCP00000010809	37418.8	47761.6	47040.1	41110.7	36717.8	37584.7	30864.6	38912.8	38020.4	40644.7	42574.8	47193.7	34627.7	37271.7	31915.6	TRMT2A	ENSSSCG00000010136
1319	ENSSSCP00000010810	839314	787288	851829	866933	799578	784727	669470	723521	771758	768040	752280	683355	746222	789222	660500	RANBP1	ENSSSCG00000038308
1320	ENSSSCP00000010817	0	18914.8	25310	22717.8	21718.3	22858.7	23719.3	23410.2	22212.6	22213.5	22151.2	0	29436.2	27556.2	26707.6	MTR	ENSSSCG00000010143	+
1321	ENSSSCP00000010819	66907	74869.9	72108.4	73362	76308.5	77517.2	68965.2	71723.7	68991.5	75638.6	79059	66574.8	73242.9	68805.5	68761.9	HEATR1	ENSSSCG00000010145
1322	ENSSSCP00000010836	44792.7	39354.8	40140.8	49097.5	47216.8	49860.5	45688.8	43492.9	40526.6	45061.7	48275	45539.6	50456.8	46016.4	46008.9	TARBP1	ENSSSCG00000010160
1323	ENSSSCP00000010838	87281.4	73759.1	69966.9	80420	48058.8	70019.1	61904	71507.5	80626.7	91849.8	65526.2	134850	62177	56660.3	62522.2	COA6	ENSSSCG00000010161
1324	ENSSSCP00000010850	47715	57443.7	53956	59445.1	62136	57507.2	55612.2	55763.3	54286.5	56178.1	55408.8	47272.5	49088.7	52585.6	56671.4	EGLN1	ENSSSCG00000010172
1325	ENSSSCP00000010858	0	0	18626.8	0	0	0	16864	0	0	0	0	0	0	0	0	C1orf198	ENSSSCG00000010181
1326	ENSSSCP00000010860	46911.5	36712.5	39121.1	38891.5	35289.5	37030.1	48453.6	40821.7	36429.9	39429	34123.5	32566.2	40050.4	33670.1	41649.1	COG2	ENSSSCG00000010183
1327	ENSSSCP00000010862	183697	185050	200549	183851	173482	181620	183162	175774	188721	170320	173996	165723	177620	167596	169394	GALNT2	ENSSSCG00000010185
1328	ENSSSCP00000010865	93078.3	101860	107774	105794	114252	114543	115155	103837	104997	97096.9	98101.9	81701.6	124670	123423	115813	ABCB10	ENSSSCG00000010188
1329	ENSSSCP00000010879	1.76173e+06	1.9325e+06	2060586	1.92171e+06	1.7917e+06	1.89513e+06	1.65403e+06	1.59617e+06	1.87358e+06	1.81594e+06	1.89397e+06	1396959	1.94345e+06	1.87269e+06	1.6767e+06	HNRNPF	ENSSSCG00000010203
1330	ENSSSCP00000010887	186080	183189	179698	184751	157381	170884	176949	178506	176123	171009	170039	175780	178194	173913	192427	CCDC6	ENSSSCG00000010211
1331	ENSSSCP00000010911	0	0	0	0	0	33793.8	26469.9	0	0	37632.8	35803.4	26865.2	0	0	0	SIRT1	ENSSSCG00000010235
1332	ENSSSCP00000010915	0	0	24288	0	0	35255.7	0	24187.4	0	23192.3	29651.3	0	0	24125.7	25587.6	RUFY2	ENSSSCG00000010239
1333	ENSSSCP00000010924	55273.8	60629.6	59320.8	56929.2	64842	61249.2	56124.9	58790.4	54426.4	60253.7	67302.6	58430.4	56486.4	53342.1	52813.8	DDX50	ENSSSCG00000010246
1334	ENSSSCP00000010925	600490	605098	616151	586162	553985	576127	510797	514282	525198	585890	621791	578642	515978	475559	468548	DDX21	ENSSSCG00000010247			+	+
1335	ENSSSCP00000010926	76014.2	82346.3	84412.8	76147.9	81235.4	79365.6	71740.6	77470.2	80787.8	82609.2	81880.6	70456.3	71162.1	67978.8	73098.1	KIF1BP	ENSSSCG00000010248
1336	ENSSSCP00000010929	156754	156364	146751	151641	134880	139736	135670	141148	146131	153600	147737	153939	167124	158882	148177	SUPV3L1	ENSSSCG00000010251
1337	ENSSSCP00000010931	689408	593795	629588	600004	533910	542445	543030	573951	600930	563153	563828	815163	525560	542516	523350	HK1	ENSSSCG00000010253
1338	ENSSSCP00000010937	50754.5	0	0	53935	52087	62510.4	49871.5	54690.9	48895.4	0	0	46583.9	57307.9	55273	53320	TYSND1	ENSSSCG00000010259
1339	ENSSSCP00000010955	225815	190383	207804	194026	171938	192145	180332	189110	208046	209828	205492	170071	170829	173516	158715	PCBD1	ENSSSCG00000010275
1340	ENSSSCP00000010961	309757	263636	273172	255436	219683	245257	184868	196723	238099	289444	271265	278844	202020	283749	199610	PSAP	ENSSSCG00000010281
1341	ENSSSCP00000010969	120072	127507	138667	128037	124940	133364	138000	135440	134334	118695	123922	122521	149965	137641	148059	MICU1	ENSSSCG00000010289				+
1342	ENSSSCP00000010970	357757	389845	392767	369239	398157	402986	414635	395533	405701	369144	397822	337480	406968	367077	407657	MCU	ENSSSCG00000010290
1343	ENSSSCP00000010976	29393.4	30804.3	29886.3	30002.3	32118.8	29700	23220.3	28810.1	29099.3	28955.2	31251.1	26370.6	31226.3	28661.4	27012	ECD	ENSSSCG00000010295
1344	ENSSSCP00000010980	583922	541193	592494	587206	545752	538647	523850	523535	527100	541113	533049	579003	498218	524560	522870	ANXA7	ENSSSCG00000010299
1345	ENSSSCP00000010997	1.43654e+06	1.35557e+06	1463622	1.50009e+06	1.39357e+06	1.37e+06	1.40407e+06	1.33121e+06	1.41501e+06	1.31177e+06	1294991	1.35915e+06	1.20738e+06	1.12166e+06	1.22532e+06	VCL	ENSSSCG00000010313			+
1346	ENSSSCP00000011005	2.05639e+06	2.03011e+06	2113925	2247475	1.88891e+06	2019701	1.87377e+06	1.91792e+06	1.87505e+06	2.0627e+06	2.08407e+06	1.8732e+06	1.99818e+06	1963838	2.00915e+06	VDAC2	ENSSSCG00000010320
1347	ENSSSCP00000011013	24175.8	35638.1	32868	29709.6	39046.7	35636.3	33884.9	31766.4	30738.9	35321.9	34646	35313.9	34542.8	36708.2	32241.4	POLR3A	ENSSSCG00000010327
1348	ENSSSCP00000011016	448262	451365	544456	412456	316544	376918	379267	407441	450852	378507	364926	431116	411309	484536	365984	PPIF	ENSSSCG00000010330
1349	ENSSSCP00000011017	458810	461777	476229	556903	434471	482263	469589	476877	508347	497209	468146	527125	519544	546762	498656	ANXA11	ENSSSCG00000010331
1350	ENSSSCP00000011029	32850.2	42959.6	42533.7	36999.7	43982.9	45701.7	30651.4	35235.7	35454.8	40930.3	39944.8	41602	36444.8	34812.8	29166.3	TSPAN14	ENSSSCG00000010341
1351	ENSSSCP00000011056	2700494	2.28549e+06	2569035	2130033	1.80351e+06	1.93246e+06	1.96013e+06	2.01237e+06	2156413	2.24527e+06	2.12376e+06	2462296	2179702	2208605	2.16697e+06	GLUD1	ENSSSCG00000010368
1352	ENSSSCP00000011058	6.3858e+06	5.55053e+06	5.75003e+06	5.52419e+06	4646378	5.03712e+06	5221383	5.13408e+06	5754572	5.52451e+06	5097889	6.69269e+06	4.61051e+06	4508745	4.77813e+06	ANXA8L1	ENSSSCG00000010370			+
1353	ENSSSCP00000011058	6.3858e+06	5.55053e+06	5.75003e+06	5.52419e+06	4646378	5.03712e+06	5221383	5.13408e+06	5754572	5.52451e+06	5097889	6.69269e+06	4.61051e+06	4508745	4.77813e+06	ANXA8	ENSSSCG00000010370			+
1354	ENSSSCP00000011068	23926.9	26204.1	25840.3	26366.2	22969.9	21859.3	23947.2	25002.4	25434.6	27779.8	24789.5	22794.2	29511.4	0	22461.6	MAPK8	ENSSSCG00000010380
1355	ENSSSCP00000011085	68096.9	66946.9	57911.1	69866.7	58087.9	64929	63630.4	71317.1	62000.5	75828.4	70335.5	65026.8	71929.2	74805.7	60959.2	PARG	ENSSSCG00000010396
1356	ENSSSCP00000011119	301748	304651	305011	290379	313387	299004	290735	304400	272567	294115	309024	288906	305631	308318	319319	CSTF2T	ENSSSCG00000010430
1357	ENSSSCP00000011124	66105.4	70113.9	74668.8	72209.9	72549.3	71389.4	62594	67479.3	76148.9	75840.9	75698	64570.9	62248.7	67964.8	58349.2	MINPP1	ENSSSCG00000010435
1358	ENSSSCP00000011127	148058	167877	167775	163222	159131	169137	148754	153814	165625	170117	173063	153847	165254	168064	160859	ATAD1	ENSSSCG00000010438
1359	ENSSSCP00000011139	34455.7	34775	29601.7	34796	27742.5	29145.6	34793.2	34611.9	32054.6	31376.6	34002.8	38384.6	32979.7	35012.8	34032	LIPA	ENSSSCG00000010450
1360	ENSSSCP00000011143	61665.5	66115.4	64772	65880.4	67602.2	62455.5	65226	64976.1	61376.4	62429.8	68447.3	70236.3	68483.6	64179.7	69769.6	IFIT5	ENSSSCG00000010454
1361	ENSSSCP00000011145	0	0	377902	0	444091	0	438853	351125	0	0	402777	0	0	0	0	PANK1	ENSSSCG00000010456
1362	ENSSSCP00000011159	816493	746770	734390	738876	664454	713699	663100	700627	715617	728670	750466	775297	662899	671401	696961	IDE	ENSSSCG00000010470
1363	ENSSSCP00000011160	111800	93351.5	92107.2	97048.1	87451.7	86598.4	79409.3	88331.1	85106.8	85785.6	91957.5	117349	92597.2	87157.9	91801.2	KIF11	ENSSSCG00000010471
1364	ENSSSCP00000011162	66633.3	64103.3	70055.6	77632.3	79044.3	81503.9	67884.6	65704.2	59114.7	82812.9	76353.7	64078.9	73235.8	81369.8	74424.7	EXOC6	ENSSSCG00000010473
1365	ENSSSCP00000011166	79941.3	85776.6	85958.5	84898.8	96032.3	88554.6	75867.9	75407.6	74772.6	89427	94114	79553.6	76841.9	80969.8	72694.8	CEP55	ENSSSCG00000010477
1366	ENSSSCP00000011168	266487	205842	233184	120327	129093	126032	163805	182756	196977	172946	156659	165241	160166	197908	160740	RBP4	ENSSSCG00000010479
1367	ENSSSCP00000011174	0	35270	32205.9	32114	37401	36818	35175.1	40439.7	36942.1	32013.9	32418.9	0	45764.5	50996.3	46007.2	TBC1D12	ENSSSCG00000010485			+	+
1368	ENSSSCP00000011175	83705.9	62844.3	42226.4	37733.7	0	0	32514.9	0	56670.4	0	0	72755.1	38526.5	0	27219	HELLS	ENSSSCG00000010486
1369	ENSSSCP00000011180	1.68679e+06	1.53487e+06	1.63197e+06	1.49765e+06	1.4335e+06	1.49659e+06	1.46084e+06	1.42667e+06	1.56047e+06	1.51006e+06	1553832	1.43328e+06	1.4787e+06	1438794	1.41384e+06	PDLIM1	ENSSSCG00000010493
1370	ENSSSCP00000011182	523088	579331	601013	561458	556931	554426	567932	552304	581328	575624	564682	570121	591032	573036	593257	ALDH18A1	ENSSSCG00000010495
1371	ENSSSCP00000011197	215092	187453	207818	192415	177919	186958	159581	178195	186743	192881	189389	195494	168083	172335	177739	TM9SF3	ENSSSCG00000010508				+
1372	ENSSSCP00000011200	0	0	32372.4	0	30735.4	33285.8	0	28846.4	28681.8	0	28526.3	0	0	29582.3	29318.7	LCOR	ENSSSCG00000010513
1373	ENSSSCP00000011202	23828.9	26664.2	25044.2	0	25601	23526.8	25915.6	25668.1	19582.9	27334.1	25843	0	21812.2	22643.8	23829.8	LCOR	ENSSSCG00000010513
1374	ENSSSCP00000011203	160600	163140	163583	151526	147842	150572	133207	141942	145900	159087	163863	144008	149123	146249	132397	RRP12	ENSSSCG00000010514
1375	ENSSSCP00000011207	70820.9	67431.4	77481.6	66220.7	51655.9	0	47282.2	56669.4	62921.6	67719.8	62624.6	73213.5	70057.6	74625.6	56316.1	EXOSC1	ENSSSCG00000010518
1376	ENSSSCP00000011209	63481	52106	56246.2	53459.8	52335.5	53149.9	49914.9	51454.5	51236.3	53938.7	54072.9	82151.9	55194.4	56425	52649.3	MMS19	ENSSSCG00000010520
1377	ENSSSCP00000011212	80876.4	71245.5	76474.8	53130.4	44016.2	52206.5	91370.1	84792.6	86499.8	50765.2	55158.9	67676.3	149426	152930	137913	HOGA1	ENSSSCG00000010523	+	+	+	+
1378	ENSSSCP00000011214	80566.4	71172.3	69669.4	71762.1	61224.8	66949	74326.9	80274.8	76221.7	65451.9	62742.9	65265.4	79707.8	71843.1	84273.3	PI4K2A	ENSSSCG00000010525
1379	ENSSSCP00000011226	320141	283072	292812	288111	266647	274790	292305	294332	306894	286094	282268	320369	323624	305285	325490	GOT1	ENSSSCG00000010537
1380	ENSSSCP00000011231	222690	241117	242435	225977	243332	247899	246816	240225	237725	239041	248911	178056	227548	231385	236669	COX15	ENSSSCG00000010541
1381	ENSSSCP00000011232	62790.1	50098.9	57219.2	52989.5	53743.2	55771.1	56170	57065	53415.7	54779.3	53580.8	77546.2	54400.1	50707	54371	CUTC	ENSSSCG00000010542
1382	ENSSSCP00000011241	366035	381553	373538	375076	403540	393835	383154	365715	369011	365674	375738	249037	363103	435417	361264	CWF19L1	ENSSSCG00000010550
1383	ENSSSCP00000011244	49542.7	58469.7	49090.6	51547.6	60704.7	51669.4	52960.1	49597.5	48626.8	58766.7	59837.1	49100.5	51528.9	58360.9	60043.3	SCD	ENSSSCG00000010554
1384	ENSSSCP00000011250	67221.9	59984.4	50505.4	47641.5	41097	45891.9	51435.5	52657.9	45799.2	51037.9	49555.7	75147.3	48307.3	47099.2	50807.8	MRPL43	ENSSSCG00000010560
1385	ENSSSCP00000011255	75199.7	66632.9	70294.9	66296.3	61178.2	61454.3	52401.3	61705.1	67699.3	59949.1	54503.2	83503.8	66029.3	57287.3	62915.6	DPCD	ENSSSCG00000010565
1386	ENSSSCP00000011258	212511	304514	383400	304225	370995	339256	302312	254270	277895	302222	332086	214955	300554	281543	301865	NPM3	ENSSSCG00000010568
1387	ENSSSCP00000011259	48014.6	44895.4	45822.5	59054.5	47518.5	51134	51041.4	55178	54241.6	50526.9	46893.9	36586.7	65949.6	51461.1	41246.2	OGA	ENSSSCG00000010569
1388	ENSSSCP00000011262	0	25723.9	21383.9	24642.4	17277.8	0	23738.3	27980.8	26036.7	0	0	0	0	21951.1	25807.6	ARMH3	ENSSSCG00000010571
1389	ENSSSCP00000011265	12610.1	21208	20278.8	21127.3	0	21393.6	19510.8	18974.7	17699.5	0	19252.8	0	24057.3	26902.3	0	LDB1	ENSSSCG00000010574
1390	ENSSSCP00000011267	710834	583141	659392	688119	575268	676271	629762	532310	647788	592516	595667	852018	536225	475266	672002	NOLC1	ENSSSCG00000010576
1391	ENSSSCP00000011270	362319	348060	360351	353058	361541	361587	379982	370930	360510	365660	376920	363265	405196	355293	379407	GBF1	ENSSSCG00000010579
1392	ENSSSCP00000011271	124815	131237	129630	122176	123664	122863	121104	123585	122620	126469	125894	132614	118948	122120	121847	NFKB2	ENSSSCG00000010580
1393	ENSSSCP00000011277	0	27681.8	26833.1	26267.1	0	29943.2	24356.3	28393	25701.9	0	0	0	31399.6	29235.2	0	SUFU	ENSSSCG00000010586
1394	ENSSSCP00000011281	76780.5	70547.2	75669.7	81867.9	85449.7	81182.5	81384.2	79547.4	79834	76668.2	81306.1	78813.9	100069	96679.7	92871.4	SFXN2	ENSSSCG00000010589	+	+	+	+
1395	ENSSSCP00000011298	0	0	0	0	0	0	0	0	0	2.72414e+06	0	0	2552150	0	0	SH3PXD2A	ENSSSCG00000010604
1396	ENSSSCP00000011305	1.18139e+06	924111	1.02019e+06	1.08751e+06	869928	889567	894078	899996	1.01352e+06	931388	942757	1.28163e+06	779631	765641	850259	GSTO1	ENSSSCG00000022351
1397	ENSSSCP00000011319	181624	178514	181492	176085	173564	173799	176691	183300	180084	175043	178318	190386	190806	188200	188680	SMC3	ENSSSCG00000010625	+		+
1398	ENSSSCP00000011321	41719.9	41020.3	46416.1	46990.8	48451.4	54118.6	46986.3	47602.2	44367	36131.3	35500	35968.7	64491.7	67940.4	62206.1	PDCD4	ENSSSCG00000010627	+	+	+	+
1399	ENSSSCP00000011322	52478.7	42473.5	42344.3	50647.6	42065.5	46414.2	45895.5	49054.5	53478.7	51479.8	41507.3	0	58379.8	60012.7	55004.4	SHOC2	ENSSSCG00000010628
1400	ENSSSCP00000011325	0	0	0	0	16932.6	0	0	0	12497.2	0	21362	0	0	0	0	GPAM	ENSSSCG00000010631
1401	ENSSSCP00000011330	41458.8	36130.5	33326.6	33267.8	15855.9	0	0	0	0	0	0	0	0	0	0	ZDHHC6	ENSSSCG00000010635
1402	ENSSSCP00000011334	0	36563.5	41079.5	37744.4	32680.5	46317.1	35630.5	35580.8	45879.4	31980.9	37944.2	0	57220.5	63951.8	39032.2	HABP2	ENSSSCG00000010639
1403	ENSSSCP00000011342	54132.6	49369.1	51082.7	55095.8	52766.3	51248.2	47935.7	54405	49649.7	54647.5	54059.9	50901.7	56681.1	56126.3	53639.1	NHLRC2	ENSSSCG00000010645
1404	ENSSSCP00000011345	49604.5	47105.7	47923.2	51082.7	52604.2	49070	50236.3	50656.3	44834.5	51393.1	55076.6	53454.7	56869.7	51604.6	52331.2	CCDC186	ENSSSCG00000010648
1405	ENSSSCP00000011348	136592	154685	142141	122456	144535	144939	134006	165115	136327	145353	171150	123715	146635	149146	151704	ABLIM1	ENSSSCG00000010651
1406	ENSSSCP00000011349	43152	29628.2	30716.5	27463.3	34402.8	32038.8	36509.1	28760.8	29089.2	30865.1	31975.5	31064.9	32539.6	29191.5	33538.7	FAM160B1	ENSSSCG00000010652
1407	ENSSSCP00000011364	322342	303518	301450	285555	279068	272061	279567	290711	286770	280930	283764	315805	297486	297009	290963	SHTN1	ENSSSCG00000010665
1408	ENSSSCP00000011368	36549.9	40160	31459.8	42275.2	34675.6	42445.9	36197.1	45967.7	39976.1	44555.1	43664.1	0	99439.3	32537.6	35826	PDZD8	ENSSSCG00000010669
1409	ENSSSCP00000011378	607498	646782	609743	608827	611478	621669	594079	608377	611630	649659	655469	636217	586454	589136	590388	EIF3A	ENSSSCG00000010679	+			+
1410	ENSSSCP00000011379	204375	184979	200988	194246	183191	186282	176854	192832	175087	176698	177201	186485	182187	189221	204989	FAM45A	ENSSSCG00000010680
1411	ENSSSCP00000011380	61834.9	61446.4	63546.6	62448.1	59331.5	61757.5	68726.7	63449.2	68961.9	73623.8	68298.6	63649.9	65144	63235.5	71118.1	SFXN4	ENSSSCG00000010681
1412	ENSSSCP00000011381	1.704e+06	1.95111e+06	1.97666e+06	1.90695e+06	1.72756e+06	1.84771e+06	1.72576e+06	1991608	2.04847e+06	1.93282e+06	1.83994e+06	1.7874e+06	1.94893e+06	1.89665e+06	1.93592e+06	PRDX3	ENSSSCG00000010682
1413	ENSSSCP00000011384	193565	202871	216265	187833	179479	182809	164807	189754	191713	183463	199537	198876	191918	182362	174722	TIAL1	ENSSSCG00000010685
1414	ENSSSCP00000011385	415738	452691	441654	419290	440052	431874	389788	409679	393658	443625	462744	435579	378410	392867	382412	BAG3	ENSSSCG00000010686	+			+
1415	ENSSSCP00000011387	82686.9	73159.9	72478	74116.1	67061.9	68873.3	65869.7	67856.8	71375	72354.3	69236.9	85174.1	77725.4	72603.4	74146.2	MCMBP	ENSSSCG00000010688
1416	ENSSSCP00000011389	114632	108322	103798	103589	91764.1	98224.3	93847.6	98081.9	100395	101676	99615.6	100485	97394.1	93475.1	95785.1	SEC23IP	ENSSSCG00000010690
1417	ENSSSCP00000011432	449934	456610	546736	427763	458050	491488	511108	457712	467936	451114	464537	380915	522026	446962	531039	ACADSB	ENSSSCG00000010723
1418	ENSSSCP00000011435	459491	469981	460242	488234	433713	439696	438248	439384	446501	442810	455022	532308	445458	391823	448756	BUB3	ENSSSCG00000010726
1419	ENSSSCP00000011447	73789.5	70201.2	66217.4	73497.5	65856.4	68092.6	64355.1	67218.6	64797.9	72253.1	68383.7	80863.7	64309.9	70708.6	68203.5	ABRAXAS2	ENSSSCG00000010737
1420	ENSSSCP00000011449	89582	106943	105244	102194	112985	104067	100782	99720.5	102009	98241	97258.3	115562	120263	121677	116938	CTBP2	ENSSSCG00000010739		+
1421	ENSSSCP00000011453	123924	116186	120362	125418	92924.9	103980	110160	124030	131341	111384	103428	108701	122135	125310	101802	BCCIP	ENSSSCG00000010743
1422	ENSSSCP00000011454	0	0	23773.4	21989.8	26570	23475	25463.6	19851.1	22072.6	18111	20820.3	0	27002	17090.9	25430.9	DHX32	ENSSSCG00000010744
1423	ENSSSCP00000011469	833005	686410	772761	748101	618914	654516	599236	673977	699688	669948	640360	684830	676394	705977	611550	GLRX3	ENSSSCG00000010759
1424	ENSSSCP00000011486	0	29933.9	41639.5	0	0	0	0	0	33318	0	0	0	0	0	0	ZNF511	ENSSSCG00000010774
1425	ENSSSCP00000011504	0	0	17272.9	18148.6	25696.2	24309.7	19240.2	13116.2	0	0	19016.7	0	18283.7	15665.4	18589.9	FUOM	ENSSSCG00000010791
1426	ENSSSCP00000011511	85779.7	104064	100864	97321	100813	109529	112982	118849	109145	92190.2	95610.2	69391.7	137283	139019	134864	GGA2	ENSSSCG00000010798	+		+
1427	ENSSSCP00000011512	93152.2	69519.1	68852	74860.2	63402	70280	71222.7	75391.1	75848.7	75028.4	72913.8	73852.9	74219.4	73054.6	69024.6	COG7	ENSSSCG00000010799
1428	ENSSSCP00000011514	44118.1	38871.1	43362.7	41535.9	41727.4	42001.4	44682.1	46790.1	42182.7	47913.5	45373	40825.2	45683.7	50034.2	45116.2	CDC73	ENSSSCG00000010801
1429	ENSSSCP00000011515	255744	261101	261774	269310	246838	265401	258236	257034	255859	256190	265785	253095	264396	244464	257948	UCHL5	ENSSSCG00000010802
1430	ENSSSCP00000011535	791681	775140	808892	765848	709516	750562	709022	731438	777138	766521	789004	795977	697539	678778	680097	EPRS	ENSSSCG00000010821			+	+
1431	ENSSSCP00000011539	60215.9	63009.1	57489.4	57848	58346	59830	58074.9	57753.2	58282.1	58067.3	59592.3	53078.8	54515.2	57559	57855.9	RAB3GAP2	ENSSSCG00000010824
1432	ENSSSCP00000011551	29978.4	37785.5	0	0	0	0	0	0	0	0	0	28608.3	0	39733.5	0	AIDA	ENSSSCG00000010835
1433	ENSSSCP00000011552	50496.9	49206.6	54803.2	56805	55529.2	59466.2	52680.9	52940.4	50573.2	56266.6	54863.3	45333.7	59055.1	58659.8	52679.9	BROX	ENSSSCG00000010836
1434	ENSSSCP00000011568	31579.5	39465.5	43024.8	37700.2	42511	41089.4	40122.3	38449.2	38368.4	40104.8	42726.8	32460.3	45867.1	43626.2	40468.9	WDR26	ENSSSCG00000010849
1435	ENSSSCP00000011569	0	22012.1	21886.1	0	0	0	0	0	27092.1	0	24662.9	0	24532.8	0	0	ENAH	ENSSSCG00000010850
1436	ENSSSCP00000011571	177067	160610	155287	189495	187306	186609	177964	182971	195418	194215	172496	211032	169537	185348	174818	EPHX1	ENSSSCG00000010853
1437	ENSSSCP00000011573	398047	382250	387983	390995	328161	368160	377556	361083	395960	387270	359731	413210	403267	371356	383786	PYCR2	ENSSSCG00000010855
1438	ENSSSCP00000011584	76187.2	103838	120247	102079	162899	123223	115578	83718.9	100367	91252.6	97180.6	161293	124198	92418.2	109008	SCCPDH	ENSSSCG00000010866
1439	ENSSSCP00000011612	26337.6	27687.7	23250.4	26456.7	27879.5	28026.8	26830.1	27394.6	22961.5	29481.6	29258.4	40375.9	29241.5	29424.8	28123.4	TP53BP2	ENSSSCG00000010894
1440	ENSSSCP00000011634	27401.5	40945.3	43936.2	43238.4	55635.3	54800.5	51471.8	0	45814.5	39878.3	0	0	46900.1	42093.1	39890.1	ZNF281	ENSSSCG00000010911
1441	ENSSSCP00000011648	35104.4	58460.8	50676	55395.4	50642.1	58449.3	71149.5	0	0	58241.8	0	0	65385.7	0	0	UBE2T	ENSSSCG00000010923
1442	ENSSSCP00000011681	82687	104931	92712.7	89263.8	67392.8	78345.7	100291	111436	104250	111873	110871	78301	91308.8	102211	78681.7	ISCA1	ENSSSCG00000010954
1443	ENSSSCP00000011683	115603	125070	114205	125590	145578	127491	121573	124680	116098	123272	122687	107688	142569	146623	155005	GOLM1	ENSSSCG00000010955			+
1444	ENSSSCP00000011684	56748.5	57023.1	52227.7	59205.7	55689.7	57742.7	50217.4	54318.9	57821	56124.5	60591.8	64445.9	57389.2	53061.6	51496	NAA35	ENSSSCG00000010956
1445	ENSSSCP00000011701	85333.7	59713.3	63094.9	60199.9	37615	49147.6	47908.8	55322.1	56285	57717.3	50326.6	110357	38719.3	32501.8	58186.7	DCTN3	ENSSSCG00000010972
1446	ENSSSCP00000011702	0	43745.5	0	0	0	0	0	37794.1	35982	43766.9	0	0	0	43082.1	0	RPP25L	ENSSSCG00000010973
1447	ENSSSCP00000011711	57282	72519.6	71653.9	69317.2	73547.5	73937.3	73276.2	75863.4	70731.6	74472.7	76388.8	57373.4	82309.3	69657.8	72625.2	NUDT2	ENSSSCG00000010981
1448	ENSSSCP00000011713	610845	986864	960579	997511	875941	1.03093e+06	941646	965863	912859	1.01009e+06	957999	0	1.00297e+06	1.06302e+06	934918	UBAP1	ENSSSCG00000021761
1449	ENSSSCP00000011718	72204.5	88033.1	87009.9	84684.8	80932.1	83636.6	84651.1	92812.2	78127.2	86608.5	85925.6	69480.1	90115.3	89582	84594.9	UBAP2	ENSSSCG00000010987
1450	ENSSSCP00000011723	91144.6	103326	97852.1	98517	89039.1	95611	87843.6	98541.2	91663.9	102871	99186.8	85505.1	92765	98492.1	87400.7	NOL6	ENSSSCG00000010990
1451	ENSSSCP00000011727	0	0	18903.8	17141.1	23183.7	19843.4	16060.9	0	15797.5	0	19787.4	0	0	0	0	NFX1	ENSSSCG00000010994
1452	ENSSSCP00000011728	87772.6	108194	118108	126146	123434	137063	128765	125039	110110	117773	116744	70264	123508	121849	113092	CHMP5	ENSSSCG00000010995
1453	ENSSSCP00000011729	20167.4	0	20052.9	25155.2	27987.2	23658	23484.4	21260	20668.1	19075.9	20667.1	25527.4	25662.1	24375.8	25365.8	BAG1	ENSSSCG00000010996			+
1454	ENSSSCP00000011733	301825	236961	235881	265412	208729	206112	226057	229672	271289	253226	243259	281144	252239	224746	227893	SMU1	ENSSSCG00000010999
1455	ENSSSCP00000011734	267202	240874	264237	246745	231168	250339	214911	205899	233876	245484	254255	300134	243487	229074	226139	DNAJA1	ENSSSCG00000011000
1456	ENSSSCP00000011737	63375.4	0	76314.6	0	0	92248.4	0	0	78686.1	83356	0	74485.9	0	77353.7	120006	NDUFB6	ENSSSCG00000011003
1457	ENSSSCP00000011747	0	0	0	39201.1	0	0	0	0	0	0	0	0	0	37609.6	0	WAC	ENSSSCG00000011013
1458	ENSSSCP00000011752	0	17806.4	15513.5	0	16607.4	0	0	0	14548.3	0	17379.1	0	0	18665.3	15704.9	MTPAP	ENSSSCG00000011018
1459	ENSSSCP00000011756	0	0	16831.4	17328.6	14918	0	19269.2	0	15605.1	23294.6	0	0	0	0	17673.4	SVIL	ENSSSCG00000011022
1460	ENSSSCP00000011761	443273	453334	458411	485761	476429	464199	462971	450748	446109	470747	471727	464447	463139	458743	451718	KIF5B	ENSSSCG00000011027
1461	ENSSSCP00000011764	43003.7	29501.6	23847.8	23481.4	26849.6	0	0	31878.1	28498.7	25714.5	18008.7	0	36589.7	47730.1	29363.3	CUBN	ENSSSCG00000011030
1462	ENSSSCP00000011767	23722090	20975258	23395744	22038852	21399558	21774348	21391026	20821776	22952694	21412046	21421744	23796790	19231720	19565158	19753242	VIM	ENSSSCG00000011033	+
1463	ENSSSCP00000011771	105126	102977	99046.8	107266	95283.1	98331.4	97242.6	110161	110459	110592	110972	99481.4	115701	115107	103363	STAM	ENSSSCG00000011036
1464	ENSSSCP00000011778	215843	250957	276229	243540	234392	250350	260926	251210	260093	223489	233859	221235	258216	216724	251905	RSU1	ENSSSCG00000011042
1465	ENSSSCP00000011787	83893.2	75965.9	79155	92073.5	86208.9	87564.3	80565.3	83105.6	85150.3	89238.5	89790.8	102051	74683.2	76758.1	77281.1	HSPA14	ENSSSCG00000011051	+
1466	ENSSSCP00000011797	119508	130758	129957	121787	133784	128892	134876	131852	120311	112115	116581	114977	139290	127325	134637	ABI1	ENSSSCG00000024127				+
1467	ENSSSCP00000011800	26826.4	29466.1	26186.7	27580	28474.3	30925.7	31307.5	32939.8	31047.7	30431.4	32856.6	32080.9	30433.8	31866.7	33373.6	ACBD5	ENSSSCG00000011064
1468	ENSSSCP00000011801	0	35856.1	27418	30946.8	39873.6	34758.8	27820.6	27780.6	26037.1	32332.7	0	26515.1	32619	36805	31142.7	MASTL	ENSSSCG00000011065
1469	ENSSSCP00000011802	175691	189328	184724	186424	186265	182828	192767	186265	188780	194997	184208	169134	192144	186457	200078	YME1L1	ENSSSCG00000011066
1470	ENSSSCP00000011807	227968	208678	195480	240669	230691	240358	207901	193037	200789	236971	233426	221206	229671	239995	212643	THNSL1	ENSSSCG00000011071
1471	ENSSSCP00000011811	570852	569904	565424	569149	547732	578189	585482	620833	574663	618459	607271	637790	674190	637641	687251	KIAA1217	ENSSSCG00000011075	+		+
1472	ENSSSCP00000011818	37215.2	34382.5	34514.9	37555.1	37922.8	39863.1	39659.2	34975.6	36236.9	41087.9	36193.9	31036.5	39401.1	38110.5	37903.6	PIP4K2A	ENSSSCG00000011079
1473	ENSSSCP00000011820	39132.7	30054.3	32163.8	33502.5	34169.7	35710.7	24904.1	22227.9	31589.9	38444.4	38338.3	33456.4	40958.6	37053.7	26307.4	BMI1	ENSSSCG00000011081
1474	ENSSSCP00000011820	39132.7	30054.3	32163.8	33502.5	34169.7	35710.7	24904.1	22227.9	31589.9	38444.4	38338.3	33456.4	40958.6	37053.7	26307.4	COMMD3-BMI1	ENSSSCG00000011081
1475	ENSSSCP00000011821	0	37642.9	36557.6	44010.3	0	51408.4	45798.9	0	0	0	44554.3	0	62098.8	56862.2	52932.3	COMMD3	ENSSSCG00000011082			+
1476	ENSSSCP00000011838	1.26774e+06	1.01011e+06	1.22688e+06	966743	970333	1.06888e+06	923770	811707	1.01822e+06	972996	1.00443e+06	1.22286e+06	687763	700599	757005	ITGB1	ENSSSCG00000011101	+		+	+
1477	ENSSSCP00000011840	58162.6	53562.4	57723	53595.5	49251.4	58567.8	52533.9	60977.8	56796.9	57086	54448.4	79240.9	52012.1	74283.9	51367.3	PARD3	ENSSSCG00000011103
1478	ENSSSCP00000011845	0	16466.8	0	0	0	0	19903.5	0	0	0	0	0	0	0	0	CCNY	ENSSSCG00000011107
1479	ENSSSCP00000011851	69845	66833.2	63089.4	67616.4	66960.4	75298	63977.3	59299.5	58865.9	74392.3	76756	66634.4	69077.7	71581.6	61841.8	CDC123	ENSSSCG00000011112
1480	ENSSSCP00000011859	20417.1	19800.2	23490.2	22556.8	22270.2	21872.5	21800	25446.8	23231.6	18854.8	18081.1	0	28661.7	23425.2	27439.7	ECHDC3	ENSSSCG00000011119
1481	ENSSSCP00000011867	2100918	2.35015e+06	1.98105e+06	2452022	2.70658e+06	2549366	2.44708e+06	3.08243e+06	2186797	2.24333e+06	2652368	1.82763e+06	3.03226e+06	2.77172e+06	2.12028e+06	ITIH2	ENSSSCG00000011128
1482	ENSSSCP00000011873	54731.1	69469.5	38953.3	57226.6	70041.9	0	0	67661.7	54991.6	0	66550.3	0	75095.3	76443.3	54077.4	PFKFB3	ENSSSCG00000011133
1483	ENSSSCP00000011874	52083.4	56994.2	50311.8	56587.7	53644.1	57817.8	56775.9	56180.6	53608.5	58398.9	61015.6	58058.7	54989.4	58036.5	51580.2	RBM17	ENSSSCG00000011134
1484	ENSSSCP00000011883	11380727	7.94738e+06	6.2989e+06	8.19483e+06	3.49097e+06	3.58349e+06	4738799	7948685	8608781	7238315	5.23432e+06	8681234	4880387	6635589	4.41959e+06	TUBA4B	ENSSSCG00000000194
1485	ENSSSCP00000011886	301831	256264	268856	159569	113805	152519	102883	150322	243729	204721	204747	167273	212617	252380	114300	AKR1C3	ENSSSCG00000011147
1486	ENSSSCP00000011891	48862	54334.3	62482.5	43926.7	36623.1	43833	52136.7	54352.3	52443	57048.2	55309.6	56822.4	65543.4	59145.8	50816.9	AKR1E2	ENSSSCG00000036941
1487	ENSSSCP00000011907	1.43591e+06	1.44201e+06	1.43113e+06	1.52313e+06	1.41117e+06	1.41817e+06	1.34035e+06	1.38224e+06	1.46755e+06	1.48821e+06	1.41666e+06	1392931	1.31263e+06	1.34282e+06	1.26467e+06	PFKP	ENSSSCG00000011158			+
1488	ENSSSCP00000011914	0	14367.6	0	16907	0	0	0	0	0	0	0	0	0	0	0	ZMYND11	ENSSSCG00000011166
1489	ENSSSCP00000011919	178777	174505	150509	181342	145748	170102	153669	188189	179932	132407	140815	143605	186531	176792	188996	CTSV	ENSSSCG00000011171				+
1490	ENSSSCP00000011927	80947.2	63822.2	59797.1	0	49159.4	59301.8	49538.7	0	50339.9	76614.9	58618.3	0	92565.2	77464.4	48442.8	MRPL3	ENSSSCG00000011179
1491	ENSSSCP00000011931	32711.9	28994.9	27309.9	28101.3	30622.9	31611.6	26265.6	24296.3	28872.9	32088.2	30116.3	27721.2	29766.8	37362.3	31207.5	ATP2C1	ENSSSCG00000011183
1492	ENSSSCP00000011942	0	13349.6	0	0	13863.8	0	0	13004.1	0	13746.1	0	0	0	15156.2	0	HACL1	ENSSSCG00000011192
1493	ENSSSCP00000011947	237312	227512	232950	227316	214425	188817	228063	243657	246071	241495	202805	211837	247517	249369	238115	OXNAD1	ENSSSCG00000011197
1494	ENSSSCP00000011949	29980.7	26814.4	28503.7	32845.4	29505.7	26312.4	29212.3	28868.5	28341.4	27698.8	27058.5	33940.7	33493.5	30068.9	31558.8	TBC1D5	ENSSSCG00000011199
1495	ENSSSCP00000011962	132285	124815	131569	134410	128575	133643	132535	136841	131706	148064	142234	141776	142076	146348	146638	TOP2B	ENSSSCG00000011213	+		+
1496	ENSSSCP00000011963	113139	105208	105717	117797	114287	107793	87306.1	90966	90121.4	124773	127778	120883	102179	107586	97479.2	NGLY1	ENSSSCG00000011214				+
1497	ENSSSCP00000011964	104438	87622.8	79509.8	95663.8	90382.2	87711	87612	90920.3	78361.7	93236.6	88883.9	95509.2	106070	101494	92959.1	OXSM	ENSSSCG00000011215
1498	ENSSSCP00000011978	225622	207424	201570	207640	174856	185680	172728	187891	218114	222890	224273	236485	173522	185851	165662	STT3B	ENSSSCG00000011229				+
1499	ENSSSCP00000011979	120447	130201	127626	117959	110720	114686	120316	133338	130582	134318	133064	121882	109523	126579	115259	OSBPL10	ENSSSCG00000011230
1500	ENSSSCP00000011983	27373.7	39078	38536.1	38417.1	45342.8	45237.1	35474.3	41166.8	36930.4	39224.3	38501.2	30553	44648.3	42179.4	44027.2	UBP1	ENSSSCG00000011235
1501	ENSSSCP00000011985	364508	375980	367462	361703	358046	351082	374320	380724	362299	359126	363862	366226	365386	366823	374751	PDCD6IP	ENSSSCG00000011237
1502	ENSSSCP00000011990	51251.1	67013.4	59164.1	60760.3	67507.5	68628.9	69762.6	72475.1	62867.2	63198.2	64724.5	39355.3	68681.2	77282.2	65651.9	GOLGA4	ENSSSCG00000011243
1503	ENSSSCP00000011996	38916.5	42554.6	35038.9	44749.7	41205.8	44457.5	34642.2	37787.7	36351.9	37902.6	39860.8	56752.9	42352	48685	34675.1	MYD88	ENSSSCG00000011251
1504	ENSSSCP00000012004	0	0	0	38681.5	0	0	0	44181.3	34707.4	45183.3	35855.6	0	0	57617	46621.3	EXOG	ENSSSCG00000011258
1505	ENSSSCP00000012007	62609.5	64365.2	63794.6	63299.5	65810.3	64464.1	68443.1	72603.5	67365.4	67311.1	64306.2	45712.2	71912.1	69139.9	74395.5	WDR48	ENSSSCG00000011261			+
1506	ENSSSCP00000012018	1450053	748604	961475	893221	532150	535350	713296	743239	882473	750555	674649	1.95636e+06	670907	532536	619949	RPL14	ENSSSCG00000011272
1507	ENSSSCP00000012019	168008	193553	193623	194007	209157	200501	195465	189668	194256	197879	191407	143237	205972	214736	201922	CTNNB1	ENSSSCG00000011274
1508	ENSSSCP00000012037	0	0	0	89188.7	0	0	63041.6	0	0	68895.1	87582.4	0	0	0	70180.1	HIGD1A	ENSSSCG00000011290
1509	ENSSSCP00000012043	49319.6	47211.6	49350.8	48309.1	54171.9	50877.1	42566.6	41839.4	49500.8	0	51913.8	61647.5	41170.5	49575	45030.4	ANO10	ENSSSCG00000011296
1510	ENSSSCP00000012045	50883.1	0	30856.4	40208.7	0	0	0	0	0	0	0	0	0	0	0	CDCP1	ENSSSCG00000011298
1511	ENSSSCP00000012060	54544.1	51610.9	51292.2	49938.6	49503.7	50212.7	54345.3	57315	49403.9	56747.7	55909.1	52230.3	63689.3	64800.8	56910.2	LARS2	ENSSSCG00000011312	+
1512	ENSSSCP00000012061	141957	142804	140162	163720	145068	146673	140846	133416	139764	143320	149360	151077	140082	141259	136067	LIMD1	ENSSSCG00000011313
1513	ENSSSCP00000012062	114140	101260	102697	117482	102287	107424	105137	109065	104097	101125	97592.6	108577	110169	108088	112829	LZTFL1	ENSSSCG00000011314
1514	ENSSSCP00000012093	89391.5	86319.8	80716.3	82603.9	83689.9	75350.6	84709.4	85399.7	88349.9	84115.9	83185.7	88515	77480.8	84607.8	81972.6	SMARCC1	ENSSSCG00000011340
1515	ENSSSCP00000012095	56653.9	57693	59047.6	57411.9	57381.4	57756.4	51863.4	55733.4	56081.1	57288.5	57097.7	65672.9	63756.3	61402.2	58360.4	DHX30	ENSSSCG00000011342
1516	ENSSSCP00000012100	0	31962.5	32985.3	30533	30894.5	33132.9	0	27649.5	31171.8	32691.8	33175.5	0	31367.4	37344	25471.8	NME6	ENSSSCG00000011347
1517	ENSSSCP00000012109	75769.1	90049	88268.4	77556	83078.9	80310.9	78830.8	78961.8	77315.9	93390.8	98130	71346.6	98649.8	101725	93322.8	UQCRC1	ENSSSCG00000011356	+	+
1518	ENSSSCP00000012119	30238	36656.7	45801.5	42671.8	48730.7	42832.5	47948.6	37144.3	41259	42202.8	44174.7	59121	44538.7	36708.5	46772.8	SLC25A20	ENSSSCG00000011366
1519	ENSSSCP00000012130	28371	30735.3	25154.6	34362.5	40481.3	36844	29960.8	34093	27895.4	36211.2	35978.1	31807.5	41851.7	41941	37287.8	LAMB2	ENSSSCG00000011377			+
1520	ENSSSCP00000012135	405906	665347	497892	588232	0	604713	0	656925	616754	681264	725655	0	652910	794628	671551	USP4	ENSSSCG00000011382
1521	ENSSSCP00000012138	67996.5	65244.3	67406.4	71754.1	69297.1	70183.8	75824	70169.1	70362.9	65456.3	64394.7	75309.2	75616.8	70666.8	76090	APEH	ENSSSCG00000011385
1522	ENSSSCP00000012140	0	34886.4	34254	38024.3	37639.7	42064.7	45207.2	44521.1	35147.6	41012.2	45038.9	0	47279.5	49083	42957.5	RNF123	ENSSSCG00000011387
1523	ENSSSCP00000012147	211373	239592	212166	247319	269511	262334	234393	245602	242679	250620	267385	234067	280599	311414	257388	RBM6	ENSSSCG00000011394
1524	ENSSSCP00000012152	872389	857841	905717	962902	907484	887115	880762	865562	919994	904625	863845	865160	939310	911580	928132	GNAI2	ENSSSCG00000011399
1525	ENSSSCP00000012162	60840.8	77175.6	86089.9	77121.4	86832.9	90141.5	79755.9	74020.4	82288.7	74320.4	81042	55130.4	115140	99540.8	94287.6	ZMYND10	ENSSSCG00000011408
1526	ENSSSCP00000012171	34942.5	38277.9	39435.1	41470	39581.1	40602.2	43613.4	44451.9	41168	41798.2	39863.1	35221.7	49901.9	45031.4	44385.6	DCAF1	ENSSSCG00000011417
1527	ENSSSCP00000012176	45843.9	59800.4	54022.8	59524.7	56755	58227.5	57610.3	57206.1	58786.9	53444.5	56901.1	0	58589.6	50961.9	58429.1	TEX264	ENSSSCG00000011424
1528	ENSSSCP00000012185	192039	214190	232904	213155	215083	231446	195420	186960	210025	210933	212364	175072	221911	231673	202356	WDR82	ENSSSCG00000011433
1529	ENSSSCP00000012187	0	34834.8	57578.3	41790.1	66770.2	71122	61888	38401.9	53060.4	0	47800.8	0	58976.8	25597	69239.8	TWF2	ENSSSCG00000011435
1530	ENSSSCP00000012196	28959.3	33077.2	29345.8	29341.9	28947.9	29613.1	31372.8	31745.6	29465.5	33622.2	31822.3	24638	29104.9	31187.6	31421	NT5DC2	ENSSSCG00000011444
1531	ENSSSCP00000012201	96646.5	101344	108172	99246.6	98234.5	107996	88574.6	89825.5	92507.7	105927	109450	94693.5	91661.5	95638.1	84003.9	GNL3	ENSSSCG00000011449
1532	ENSSSCP00000012204	0	0	23030.3	29804.8	0	25877.6	0	28897.9	0	0	0	0	26158.2	0	27035.5	ITIH3	ENSSSCG00000011451
1533	ENSSSCP00000012217	93515.1	103279	107286	98073.8	105916	106057	97475.5	97139.1	96059.6	97850.3	108875	82039.7	105746	94306.9	104452	PDE12	ENSSSCG00000011465
1534	ENSSSCP00000012223	37592.3	30780.3	30845.6	34372.2	26745.7	28633.8	32042.4	33670.3	36996.5	31488.1	29416.3	35211.9	34161.6	31842	30055	ABHD6	ENSSSCG00000011470
1535	ENSSSCP00000012224	1436912	1431383	1.50032e+06	1.4164e+06	1.40154e+06	1.43877e+06	1.47301e+06	1.47761e+06	1.51454e+06	1.4271e+06	1.45322e+06	1.33135e+06	1.18647e+06	1.19049e+06	1.19537e+06	FLNB	ENSSSCG00000011471	+	+	+	+
1536	ENSSSCP00000012227	38608.9	39040.6	37434.3	43986.2	41759.7	36038.3	43907	47998.1	39917.5	37762.9	40236.7	62135.2	36614.8	44345.1	37546.9	PXK	ENSSSCG00000011474
1537	ENSSSCP00000012239	0	35776.2	34075.1	30760.6	30113.3	30340.2	34128.2	35472.9	33060.6	40052.5	33478	0	39366.1	49183.9	37049.2	PTPRG	ENSSSCG00000011485
1538	ENSSSCP00000012245	36256	36358.6	39248	34189.5	34746.8	36822.4	30124.9	31301.5	31240.5	34238.1	37179.3	31302.2	36959.7	38612.9	29055.1	THOC7	ENSSSCG00000011491
1539	ENSSSCP00000012248	277055	312509	285302	338645	332543	328764	302317	319909	318955	319777	327647	282328	322760	322281	298838	PSMD6	ENSSSCG00000011494
1540	ENSSSCP00000012260	30311.2	26328	33562.8	34493.5	37654.6	33712.1	42636.7	30975	34754.4	29657	28938.7	24901.5	34417.1	31026.2	40236.6	EOGT	ENSSSCG00000011504
1541	ENSSSCP00000012268	43888.3	38330	38623.2	40945.2	43233.9	41664	41336.1	42494	39674.4	44340.3	42053	63269.6	46859.7	47721.3	46355.3	TMF1	ENSSSCG00000011510	+
1542	ENSSSCP00000012289	66443	88869	86118.9	98203.9	94717.9	97742.5	98803.8	95055.5	89633.5	98095.1	95777.1	61656.8	115077	110203	100481	TRNT1	ENSSSCG00000011529
1543	ENSSSCP00000012292	29682.9	37135.7	40411.3	40801.3	41898.2	42290	42625.8	42993.5	34959.4	36595	36488.2	0	45040.1	44136.3	43088.3	SUMF1	ENSSSCG00000011532				+
1544	ENSSSCP00000012297	133060	140324	142839	141746	132902	150998	136676	142948	139817	133679	125014	126183	171316	161870	159246	LMCD1	ENSSSCG00000011538			+	+
1545	ENSSSCP00000012300	64011.1	79724.8	79816	97748.7	93432.6	92552.4	83671.8	86831.5	78757.8	96334.6	91069.5	63757.9	81553.8	78485.8	84574.1	THUMPD3	ENSSSCG00000011542	+
1546	ENSSSCP00000012305	159477	160023	140109	119768	127995	131928	159548	160134	135479	209852	167858	0	0	158543	129513	MTMR14	ENSSSCG00000011546
1547	ENSSSCP00000012308	41514.4	42260.1	43208.4	44901.4	51624.6	48714.9	42966.2	46739.5	42453.3	47483.1	48106.8	0	41268.8	43202.1	40597.5	CAMK1	ENSSSCG00000011550
1548	ENSSSCP00000012310	586430	345542	363361	393576	255016	331342	335999	321976	427298	386565	339961	789663	266632	244068	327312	ARPC4	ENSSSCG00000011552
1549	ENSSSCP00000012319	49382.1	41887.1	52499.4	37648.5	29194.5	45156.2	29983.1	31968.6	34948.5	39673.3	39253.5	52228.4	39661.9	42159.8	28579.4	CRELD1	ENSSSCG00000011560
1550	ENSSSCP00000012322	118805	135316	127865	133954	123104	129987	133392	140776	127031	140990	133614	128690	134505	135471	130908	EMC3	ENSSSCG00000011562
1551	ENSSSCP00000012323	53718.1	61806	58074.4	56900.7	57880.7	56414.3	56714.8	59941.5	58065.6	65056.9	60038.3	49819.3	58781.8	61398.2	53584	FANCD2	ENSSSCG00000011563
1552	ENSSSCP00000012325	124718	153354	120950	138857	142958	136685	140224	161864	123642	132366	129531	102114	138422	163451	146190	BRK1	ENSSSCG00000011565
1553	ENSSSCP00000012334	52868.7	40263.1	43956.8	49407.3	56821.1	51851.8	38600.1	35647.9	49033.5	46614.8	51080.5	30161.1	46909.8	44430.9	0	ATG7	ENSSSCG00000011575
1554	ENSSSCP00000012352	31956.5	30241.6	29649.1	28640.1	31772.5	32112.3	33134.1	37257.1	30700.4	28567.5	30253.2	19978	41777.4	42771.9	39232.9	IFT122	ENSSSCG00000011589	+		+
1555	ENSSSCP00000012365	259185	0	36119.1	0	0	0	0	0	0	65852.5	0	271389	0	0	0	LSM3	ENSSSCG00000011601
1556	ENSSSCP00000012366	31416.5	29371.7	26505.1	28371	21247.1	24497.2	24435	26798.1	27526.3	28835.1	0	26048	29059.2	23680.8	28917.5	XPC	ENSSSCG00000011602
1557	ENSSSCP00000012367	173883	199315	185675	194170	195803	190706	212337	211473	211366	201050	212001	184724	196265	210721	208624	TMEM43	ENSSSCG00000011603
1558	ENSSSCP00000012368	240890	223879	217013	234251	185397	205871	223022	225754	242292	229550	218741	209042	226803	211770	200701	CHCHD4	ENSSSCG00000011604
1559	ENSSSCP00000012379	454884	506010	547834	528573	532250	515498	534391	491944	541640	514857	500475	429721	576097	536995	557015	COPG1	ENSSSCG00000011616
1560	ENSSSCP00000012383	249896	290759	293804	278083	289325	278451	282042	281513	287284	280399	293473	222441	284940	286155	289132	RUVBL1	ENSSSCG00000011620
1561	ENSSSCP00000012387	459736	438621	450571	439966	435045	424545	455087	448456	454464	434557	439455	419396	445284	433789	458998	MCM2	ENSSSCG00000011624
1562	ENSSSCP00000012391	67761.3	78231	76372.9	76031.4	81161.2	81498.8	86843.4	84274.6	79333.5	82241.3	83719.4	63850.9	88833.4	82384.9	83293.4	DNAJC13	ENSSSCG00000011628
1563	ENSSSCP00000012394	103801	92946	97320.5	108746	100922	105798	105255	99246.4	99244.4	96726.9	96864.8	113994	109453	106545	107884	UBA5	ENSSSCG00000011631
1564	ENSSSCP00000012406	2542308	1.3759e+06	1.49509e+06	1.35401e+06	1.06192e+06	986464	1.1113e+06	1.47281e+06	1157399	1234506	1.23107e+06	1.35915e+06	1.68363e+06	1.78573e+06	1.04727e+06	TF	ENSSSCG00000011640
1565	ENSSSCP00000012410	207471	274938	209788	239849	0	200426	231139	0	0	223820	0	0	228977	0	249234	AMOTL2	ENSSSCG00000011643
1566	ENSSSCP00000012422	77574.7	120148	100119	85833.6	107778	108983	100455	90916.8	94356.7	114368	125498	62298.9	121044	116439	106465	STAG1	ENSSSCG00000011652
1567	ENSSSCP00000012423	66546	59748	56596.3	55870	46026.2	43465.5	61916.6	70550.3	64398.1	62062.8	53320.3	55209	69398.6	67292.2	63791.3	PCCB	ENSSSCG00000011653
1568	ENSSSCP00000012432	468691	435600	442022	425911	401809	417187	410660	412732	429877	406632	429829	458013	428403	397647	416414	COPB2	ENSSSCG00000011662
1569	ENSSSCP00000012455	73402	81359.4	68169.1	77353	75152.8	75076.8	75671.8	79369.6	75462.1	76773	78574.2	70825.9	75185.9	80265.3	76636.4	U2SURP	ENSSSCG00000011684
1570	ENSSSCP00000012459	137505	144649	141821	200256	191098	190114	160623	172288	172040	172943	173961	159261	97550.6	98806.3	103333	PLOD2	ENSSSCG00000011689	+	+	+	+
1571	ENSSSCP00000012468	68343.8	69911.9	66653.6	64152.8	55646.7	72034.1	61347.5	81366.6	61644.8	73271.1	80699.9	69913.1	76061.7	79689.6	73145	GYG1	ENSSSCG00000011698
1572	ENSSSCP00000012477	0	22699.2	0	13859.2	20462.7	17466.2	22583.2	0	26570.8	0	0	0	15122.7	0	15915.3	COMMD2	ENSSSCG00000011705
1573	ENSSSCP00000012480	0	0	0	0	0	0	0	0	87125.5	0	0	0	0	88519.4	0	TSC22D2	ENSSSCG00000011708
1574	ENSSSCP00000012490	152202	177164	175201	187043	146508	173056	142288	168310	187883	190319	180473	184593	157330	150433	136891	MBNL1	ENSSSCG00000011720				+
1575	ENSSSCP00000012512	42004.7	42171	38629.7	39112.2	42354.5	38396.3	42898.7	44504.6	43743.6	39565.1	40003.9	40149	44592.9	43112.2	44869.3	GOLIM4	ENSSSCG00000011741				+
1576	ENSSSCP00000012516	0	45271.2	54804.6	35113.7	0	37414	0	21151.4	40470.1	37548.5	39080.4	0	36077.3	34629.8	0	PRKCI	ENSSSCG00000011745
1577	ENSSSCP00000012523	109765	117092	123292	118842	125880	124164	112674	114745	110228	129546	136091	98024.1	108419	110827	113690	FNDC3B	ENSSSCG00000011752
1578	ENSSSCP00000012526	48293.5	52600.1	51137.7	52793.8	47101.3	53106.1	52799.8	51970.3	54610	50014.8	54866.3	50759.8	55468.9	55111.4	55094.3	NCEH1	ENSSSCG00000011755
1579	ENSSSCP00000012532	126169	139245	148534	141597	154747	150076	154281	146775	147872	134637	146654	151409	148433	150023	161317	ACTL6A	ENSSSCG00000011762
1580	ENSSSCP00000012533	150560	0	104288	0	0	0	0	0	0	0	0	194262	0	0	0	MRPL47	ENSSSCG00000011763
1581	ENSSSCP00000012534	73419.8	69449.4	57753.9	68868.6	60763.1	57077.4	61651.7	71731.2	63207	79492.9	68107.8	81907.6	77413.7	78184.5	79234.8	NDUFB5	ENSSSCG00000011764
1582	ENSSSCP00000012554	254620	330711	320268	341605	332099	340026	313324	333083	320319	356139	337785	239482	354055	355526	334124	EIF2B5	ENSSSCG00000011783
1583	ENSSSCP00000012559	156920	139041	147429	162425	130098	145536	142990	138947	147154	137888	118588	94015.1	153375	137991	139935	VPS8	ENSSSCG00000011788
1584	ENSSSCP00000012566	0	0	0	49539.3	0	45720.6	49194.5	47710.3	0	46245	0	0	0	56804.5	0	IGF2BP2	ENSSSCG00000011795
1585	ENSSSCP00000012569	524262	479578	513367	517277	456187	454993	477701	476522	487563	491092	492368	586087	472947	464292	456452	DNAJB11	ENSSSCG00000011798
1586	ENSSSCP00000012574	147796	144993	142402	162491	159738	169783	160664	159755	152324	143537	153464	144977	150384	154981	155923	EIF4A2	ENSSSCG00000011803
1587	ENSSSCP00000012575	89396.2	95697.8	91232.1	89108.6	92674.5	90974.7	95617.7	90248.9	92965.4	90943.8	95665.8	124986	94336.2	83921.3	95006.5	RFC4	ENSSSCG00000011804
1588	ENSSSCP00000012582	438713	415690	410601	400095	367665	377752	370300	399856	401967	398895	413932	450648	343539	360209	348436	LPP	ENSSSCG00000011811			+
1589	ENSSSCP00000012584	133548	147518	130065	149779	148052	144140	153265	152956	147050	147590	138984	113982	137398	137501	133587	P3H2	ENSSSCG00000011813	+
1590	ENSSSCP00000012590	28526.6	26099.5	25408.6	26016.6	24594.6	22861.6	28277.3	30304.3	30120.5	32999.8	0	0	28139.1	34042.8	28536.1	MB21D2	ENSSSCG00000011819
1591	ENSSSCP00000012608	28053.2	32657	34052.7	0	29314.9	29368.2	32247.2	28812.3	33905.8	31094.9	28082.4	0	40651.8	44176.7	40454.6	MELTF	ENSSSCG00000011837	+			+
1592	ENSSSCP00000012614	433758	403676	418044	398778	348781	373690	376056	402245	431505	404505	390779	404571	348302	352154	352695	PAK2	ENSSSCG00000011843			+	+
1593	ENSSSCP00000012616	86404.5	83990.5	76136.4	82834.9	86704.6	77607.6	82992.8	77095.9	86380.1	76336.2	81396.8	94544.1	68526.3	69294.3	87256.9	PCYT1A	ENSSSCG00000011845
1594	ENSSSCP00000012619	259997	274886	276119	233745	216382	216830	244124	260040	253696	227395	230716	223877	246461	225157	247202	TFRC	ENSSSCG00000011848
1595	ENSSSCP00000012625	23308.5	27966.6	22737.6	25132.4	26803.1	24784.9	26383.7	26190.9	24733.5	27486.3	25235.8	22091.4	25094.3	27946	24136.6	LRCH3	ENSSSCG00000011854
1596	ENSSSCP00000012639	43942.8	44570.1	42973.8	36465.1	40066.2	37121.2	40896.5	39788.8	41360.8	45195.7	45915.8	53241	41831.6	40919.7	43187.6	MYLK	ENSSSCG00000011867
1597	ENSSSCP00000012642	74594.3	82980.4	82990.8	81716.1	77962.1	79073	78032.8	82783.1	84407.4	79741.5	85786.4	80987	67284.4	64792	70663.3	PDIA5	ENSSSCG00000011870	+			+
1598	ENSSSCP00000012656	929940	956197	915537	926685	980216	964292	1.00936e+06	1.02827e+06	968442	943610	962806	919354	1.09222e+06	1073912	1.07457e+06	GOLGB1	ENSSSCG00000011882	+		+	+
1599	ENSSSCP00000012677	0	16778.1	19804.3	0	18514.6	22095.5	0	17745.5	18580.8	15028.4	0	0	23614.8	0	21444.4	POGLUT1	ENSSSCG00000032313
1600	ENSSSCP00000012684	19080.4	17673.7	22032.1	24298.9	32164.1	31139.9	19422.7	22223.3	17937.5	24673.6	28533.3	0	24504	0	26425	B4GALT4	ENSSSCG00000011903
1601	ENSSSCP00000012692	64152.5	62110.9	55037.3	58748.5	56586.8	58691	60698.1	54278.4	55955.4	55950.8	56100.8	62983.2	53257.3	59826.7	61251.3	QTRT2	ENSSSCG00000011912
1602	ENSSSCP00000012727	187300	178213	174218	214530	207527	237420	270320	254956	247931	214733	235577	257444	250087	235438	266333	ALCAM	ENSSSCG00000011946			+
1603	ENSSSCP00000012733	722663	540783	608315	593399	420351	386240	500551	492785	566652	497416	454891	947489	414921	366153	463012	RPL24	ENSSSCG00000011952
1604	ENSSSCP00000012737	54076.3	57037.3	55482.5	53627.5	53578.5	53706.1	54238.4	58288.7	58182.2	57531	59867.2	49802.3	61149	64315.6	62228.8	TRMT10C	ENSSSCG00000011956	+		+
1605	ENSSSCP00000012751	124503	111763	122854	130680	122786	122641	121026	116326	119283	115707	117704	118171	137673	133099	138213	NIT2	ENSSSCG00000011968		+		+
1606	ENSSSCP00000012753	32744.1	27086.2	29800.5	36238.2	34524.2	29594.5	28674.1	28600.9	31098.6	33424.8	32944.7	0	29332.4	34238	28936.3	CMSS1	ENSSSCG00000011970
1607	ENSSSCP00000012755	74133.3	79253.4	73538.6	77138.8	83647.6	80269.4	91424.5	90014	80889	77646.1	82829.1	94647.7	78843.7	72702.2	74668.6	FILIP1L	ENSSSCG00000011972
1608	ENSSSCP00000012761	74162.4	73591.9	74565.5	84218.3	96687.9	85184.6	61243.6	68757.6	64875.6	96424.5	101044	83497.2	60919.7	59814.3	62030.2	DCBLD2	ENSSSCG00000011977	+		+	+
1609	ENSSSCP00000012762	161280	194732	194324	162445	160832	164932	160674	175725	174700	178389	179525	152359	176795	183253	176688	CPOX	ENSSSCG00000011978	+
1610	ENSSSCP00000012782	59212.1	0	34208.5	0	0	0	0	32071.1	34755.6	0	0	90797.8	0	0	29795.4	CHMP2B	ENSSSCG00000011997
1611	ENSSSCP00000012785	126055	135721	135461	161037	158365	158425	66833.6	71058.7	69743.9	173209	185845	169912	42305.7	43337.2	42486.5	GBE1	ENSSSCG00000012000	+	+	+	+
1612	ENSSSCP00000012791	75574.7	169160	192666	160514	192051	196484	210281	172533	166770	171459	187724	0	197450	199454	205481	LOC100152428	ENSSSCG00000012006
1613	ENSSSCP00000012792	0	33977.5	30312.9	35323.6	29581.8	30584.3	31903.8	35700.3	30728.4	36430.1	29198.9	0	31369.1	36489.5	32032.5	HSPA13	ENSSSCG00000012007
1614	ENSSSCP00000012803	70447.4	76826.4	73019.9	70242	70817.2	71658	68063.7	71828.7	69843.2	84179.4	83660.8	67207.5	77912.2	80793	88220	MRPL39	ENSSSCG00000012021
1615	ENSSSCP00000012804	28519.9	26853.4	24441.6	24876.7	22509.3	21944	25405.5	28304.8	28745.6	23650.8	23726	26058.8	34165.3	35069.8	35805.4	APP	ENSSSCG00000012022	+		+	+
1616	ENSSSCP00000012819	152462	262312	230104	255270	250906	261637	247644	263198	243175	286234	244646	0	260699	255659	259586	PAXBP1	ENSSSCG00000012037
1617	ENSSSCP00000012823	37997.3	58768.5	48757.4	48404	50162.8	45261.5	55695.4	51634.2	48427	55025.1	54709.3	36488	175488	145206	158908	ATP5PO	ENSSSCG00000012042	+	+	+	+
1618	ENSSSCP00000012833	32834.9	31563.1	30009.9	41314	38267.4	38346.3	36819.6	38661.4	34047.1	35699	36227.3	35715.4	37119.9	32687.5	32293	CBR3	ENSSSCG00000012053
1619	ENSSSCP00000012836	53331.9	47075.7	44148.9	36576.7	38928.3	33763.7	38246	44513.1	43098.9	44538.3	44716.6	46288.4	33288.9	42158.2	37036	CHAF1B	ENSSSCG00000012056
1620	ENSSSCP00000012843	81060	84825.7	89027.8	86177.6	89822.8	92458.7	84016.9	77311	88471.1	91682.3	88980.9	64272.9	96715.7	102195	74205.4	VPS26C	ENSSSCG00000012063
1621	ENSSSCP00000012844	17077.7	23822.2	22629.5	22429.6	0	0	0	22218.7	23115.9	26099.7	27694.7	24143.6	25712.9	28740.2	21332.4	DYRK1A	ENSSSCG00000030480
1622	ENSSSCP00000012885	62816.4	70585.4	70855.8	64015.4	67137.8	68978.9	75214.5	77791.2	74492.4	63819.7	67677.5	52244.2	84700.9	82140.5	78181.3	SHROOM2	ENSSSCG00000012104	+
1623	ENSSSCP00000012890	127850	141860	129142	100446	107571	112034	75242.4	108921	124154	118701	123437	101049	127260	130079	103453	HCCS	ENSSSCG00000012111
1624	ENSSSCP00000012906	88916.1	108515	100366	103058	116126	110278	112674	105534	102755	104536	114981	88578.8	103201	97374.4	101595	RAB9A	ENSSSCG00000012123
1625	ENSSSCP00000012910	26115.1	27508.1	22529.3	0	0	20909.9	0	0	0	22264.8	23035.9	0	0	18529.2	0	GEMIN8	ENSSSCG00000012127
1626	ENSSSCP00000012945	0	45720.6	44912.4	94993.4	92898.3	92795.6	0	41336.2	37088.6	71604	72359.4	67213.8	0	0	39952.7	SH3KBP1	ENSSSCG00000012160
1627	ENSSSCP00000012956	490247	582716	566456	580920	613790	617885	615647	584819	596957	592059	632917	513732	570856	545280	548185	PRDX4	ENSSSCG00000012171
1628	ENSSSCP00000012957	208410	227038	224235	242408	226928	231395	218426	233579	239638	238265	236868	228128	232094	217340	221077	ACOT9	ENSSSCG00000012172
1629	ENSSSCP00000012959	102007	110276	97157.2	114845	82909	87065.6	103121	116814	107883	93514	94352.4	108417	104803	112214	103129	APOO	ENSSSCG00000012174
1630	ENSSSCP00000012967	261958	247562	259804	258863	265379	259312	322022	289113	290937	219375	232603	202417	298215	301560	308437	PDK3	ENSSSCG00000012181	+		+	+
1631	ENSSSCP00000013021	18259.1	0	0	0	22258.1	19971.7	0	0	0	0	29309.3	0	0	20413.9	28658.4	RPGR	ENSSSCG00000012235
1632	ENSSSCP00000013036	67616.5	0	0	0	0	65020.9	0	0	0	52608.5	45552.9	0	0	0	51032.4	MED14	ENSSSCG00000012250
1633	ENSSSCP00000013038	675076	658789	716293	671736	663948	673047	611448	607545	645419	633702	659427	661364	613405	587719	602900	DDX3X	ENSSSCG00000012252	+
1634	ENSSSCP00000013044	160560	170762	173880	159623	156513	153889	162126	170222	170566	190425	191575	178726	184797	189506	180965	MAOA	ENSSSCG00000012257	+
1635	ENSSSCP00000013045	41952	66533.1	50444.4	68741.6	81167.2	79548.5	72245.7	63583.3	68211	67131.4	68270.4	55938.4	78360.6	76823.8	85469.5	FUNDC1	ENSSSCG00000012258
1636	ENSSSCP00000013057	853850	879558	908078	941444	875330	906409	900381	859208	888616	884536	896918	822477	882403	876238	899974	UBA1	ENSSSCG00000012270
1637	ENSSSCP00000013086	72391	80998.3	72711.6	86740.4	84397.2	88335.3	79280.6	82977.8	84778.3	86493.3	89491	87687.4	89123.9	96327.7	86388.2	CCDC22	ENSSSCG00000012297
1638	ENSSSCP00000013108	105483	147425	147030	141430	157088	137191	124139	133531	128629	147481	112767	90764.8	148416	168991	153616	GSPT2	ENSSSCG00000012317
1639	ENSSSCP00000013109	29353.1	31273	25816.4	32781.4	34026.7	33729.1	32487.2	34048.1	27920.8	32666.1	34838	29539.1	32070.8	35088.9	35091.3	MAGED1	ENSSSCG00000012318
1640	ENSSSCP00000013120	168903	165073	162129	160123	154085	160245	152009	157122	157431	166150	166275	165449	155400	156007	150067	HUWE1	ENSSSCG00000012328				+
1641	ENSSSCP00000013161	79722.1	90700.6	79886.1	95966.1	90118.7	86910.4	85876.7	88473.9	86266.1	92419.3	87079.8	76504	87334.9	91458.9	79680.7	LAS1L	ENSSSCG00000012366
1642	ENSSSCP00000013191	59440.4	92331.3	81669.1	73836	79717.1	58505.2	82934.3	83466.3	77582.4	81247.9	101750	0	64268	72158.6	71518.1	MED12	ENSSSCG00000012396
1643	ENSSSCP00000013195	77445.5	88108.8	82753.1	91310.6	85267.5	90207.1	87168	96771.6	95955.9	102521	86031.5	102140	87319.7	94277	85985.6	SNX12	ENSSSCG00000012400
1644	ENSSSCP00000013207	110574	315141	268790	360138	408310	334359	352904	363069	350395	304555	345826	398895	386347	358679	358826	PHKA1	ENSSSCG00000012411
1645	ENSSSCP00000013220	60389.2	54095.8	57044.6	57442.6	53131.3	56061.5	54732.5	56591.3	54743.6	57505.8	54327.8	57473.1	56015.1	56019.6	54547.4	ABCB7	ENSSSCG00000012424
1646	ENSSSCP00000013221	48994.4	50386.7	46449.3	55566.5	57120.8	55877.4	51152.5	51983.5	48802.9	50239.5	50632	57338.3	55577.9	49270.3	52871.8	UPRT	ENSSSCG00000012425
1647	ENSSSCP00000013229	104248	112868	108869	116951	139357	121045	123891	115834	109338	134266	124753	111912	138914	135118	136936	ATRX	ENSSSCG00000012434			+
1648	ENSSSCP00000013238	2348320	2.15553e+06	2.38357e+06	2565803	2388185	2422194	2.43098e+06	2308079	2455608	2.34236e+06	2295254	2.10874e+06	2016861	2.03473e+06	1.92291e+06	PGK1	ENSSSCG00000012440	+
1649	ENSSSCP00000013276	50864.1	41831.3	41505.4	48824.9	37478.7	48233.7	29003.4	30435.5	42400.1	48263.4	45390.3	54024.8	49598.9	54007.9	24317.2	TSPAN6	ENSSSCG00000012481
1650	ENSSSCP00000013289	98279.6	54522.5	94016.8	61755.7	55052.5	53543.4	133950	370877	51089.6	105251	46916.1	121582	52682.9	62513.1	31394.4	TIMM8A	ENSSSCG00000012494
1651	ENSSSCP00000013310	0	102896	109664	0	125006	0	125220	0	0	114089	103516	0	0	122996	116320	ENSSSCG00000012517	ENSSSCG00000012517
1652	ENSSSCP00000013326	89402.9	77476.3	41336.3	0	0	0	0	75108.8	70729.8	78896.7	57733.7	89181.1	71025.2	0	43912.8	MORF4L2	ENSSSCG00000012534
1653	ENSSSCP00000013355	511254	459770	495785	460147	437729	441279	420146	374304	442140	426303	426751	362975	442061	428198	394701	PRPS1	ENSSSCG00000012560
1654	ENSSSCP00000013396	190623	198511	204059	245747	231636	226511	206157	209684	209180	230713	226521	197375	174196	174954	172130	PLS3	ENSSSCG00000012597	+	+	+
1655	ENSSSCP00000013401	63237.9	62517.3	57280.6	62730.2	58117.1	61255.4	63102.1	59458.6	56553	61822.3	58340.6	67321.8	62115.1	60139.9	60064.1	CUL4B	ENSSSCG00000029478
1656	ENSSSCP00000013402	43126.6	45681.5	56763.6	46568.5	47044	55783.2	57959.3	0	0	48127.9	53419.1	0	0	33215.2	0	LAMP2	ENSSSCG00000012604
1657	ENSSSCP00000013415	0	35803.7	26782.6	36700.2	36173.6	0	0	36617.4	0	40114.7	35346.9	0	32467.1	32748	0	UPF3B	ENSSSCG00000012617	+
1658	ENSSSCP00000013417	158049	148507	151947	150456	158063	154726	154273	148492	150292	157449	162045	183602	145369	139670	147559	2006-09-01	ENSSSCG00000012619
1659	ENSSSCP00000013418	124997	175472	139394	155513	149429	158067	159421	158845	155326	176667	166902	0	146693	0	135914	NKRF	ENSSSCG00000012620
1660	ENSSSCP00000013419	73193	144408	120422	110784	89045.3	102372	113237	122953	134894	90510.6	111380	60747.1	105676	60219.7	121696	UBE2A	ENSSSCG00000012621
1661	ENSSSCP00000013420	23428.2	18191.8	19989.5	23455.5	0	0	0	0	15469.1	0	15200.9	0	23618.1	0	0	CXorf56	ENSSSCG00000012622
1662	ENSSSCP00000013421	1.05681e+06	422106	457103	478833	233378	304830	337521	403102	488303	440461	340716	1.23146e+06	322489	264382	353024	SLC25A5	ENSSSCG00000012623
1663	ENSSSCP00000013423	342232	301672	309471	339812	323393	349111	334132	317311	337095	321915	326417	337989	289054	301313	292319	PGRMC1	ENSSSCG00000012625	+			+
1664	ENSSSCP00000013447	27254.2	25211.6	25766.8	26059.3	32019.2	30296	35645.4	33236.3	24518.1	34118.2	0	0	17645.4	22766.9	22437.6	ACTRT1	ENSSSCG00000012648
1665	ENSSSCP00000013453	69205.4	71706.6	69887.7	66843	66017.4	66644.1	61222	69481.6	65486.3	72493.4	68307.1	66679.3	65190.3	65179.7	64240.9	UTP14A	ENSSSCG00000012654			+
1666	ENSSSCP00000013453	69205.4	71706.6	69887.7	66843	66017.4	66644.1	61222	69481.6	65486.3	72493.4	68307.1	66679.3	65190.3	65179.7	64240.9	UTP14C	ENSSSCG00000012654			+
1667	ENSSSCP00000013456	330709	325593	320286	324744	252399	276515	333420	357843	357279	303884	310925	311210	339576	294858	347189	AIFM1	ENSSSCG00000012657
1668	ENSSSCP00000013506	687124	692639	629878	698569	599937	616677	671146	669731	714375	669552	668399	729929	611215	606420	678478	RBMX	ENSSSCG00000012703
1669	ENSSSCP00000013516	27004.3	27217.9	26223.3	29119.6	26423.5	28630.4	28123.3	28384.5	27100.9	30368.5	29014.5	28876.8	36776.2	37383.3	25514	ATP11C	ENSSSCG00000012713
1670	ENSSSCP00000013564	65289.6	77612	83435.1	88159.6	90955.8	88313.1	87582.4	82192.1	78223	76559.9	83075.9	62291.5	102644	87587.7	96683.6	CETN2	ENSSSCG00000012757
1671	ENSSSCP00000013574	78817.7	96078.8	81686.6	91313.8	92340.6	92673.5	87648.8	97341.5	84720.2	105257	94424.5	0	99477.6	105412	90082.3	HAUS7	ENSSSCG00000012767
1672	ENSSSCP00000013592	60799.5	81643.9	89925.6	82397.8	75597.2	87453.3	67173.8	62654.1	73306.4	71058.4	76884.9	67331	99302.7	84244.2	71365.7	IDH3G	ENSSSCG00000012783
1673	ENSSSCP00000013615	59449.1	73625.4	70820.1	68833	64922.1	69717.5	74189.4	85340.5	75233.4	73359.8	70332.7	76383.6	78496.2	79007.2	70023.5	TMLHE	ENSSSCG00000038442
1674	ENSSSCP00000013618	0	0	0	0	0	0	17846.2	0	0	0	12408.4	0	0	17877.6	0	F8A2	ENSSSCG00000040321
1675	ENSSSCP00000013618	0	0	0	0	0	0	17846.2	0	0	0	12408.4	0	0	17877.6	0	F8A3	ENSSSCG00000040321
1676	ENSSSCP00000013618	0	0	0	0	0	0	17846.2	0	0	0	12408.4	0	0	17877.6	0	F8A1	ENSSSCG00000040321
1677	ENSSSCP00000013633	179381	216059	219390	211368	217645	234914	201443	203139	209561	228380	225385	199327	221614	208932	202419	DKC1	ENSSSCG00000012823
1678	ENSSSCP00000013638	0	0	0	30583.5	29566.8	26808	0	39169.6	34277.1	0	0	0	0	42508.8	34118.1	YIPF6	ENSSSCG00000028336
1679	ENSSSCP00000013641	0	0	0	0	24608.6	0	19679.2	0	0	0	0	0	0	0	0	MXRA5	ENSSSCG00000039926
1680	ENSSSCP00000013646	117819	118094	114680	119861	121897	121386	119116	120524	126952	118739	121022	110517	124379	124370	115450	AP2A2	ENSSSCG00000012836
1681	ENSSSCP00000013647	43330.7	51385.2	50773.4	48203.8	50012.9	52293.6	51449.3	52156.3	53383.6	55653.5	56319.8	43468.9	56318.6	55358.9	48190.7	CHID1	ENSSSCG00000012837
1682	ENSSSCP00000013650	281935	213468	215667	247371	248594	224187	198844	203387	222703	243853	215996	265686	176206	159748	204709	CD151	ENSSSCG00000012840
1683	ENSSSCP00000013651	0	0	0	33138.7	0	0	0	26297.7	0	0	0	0	0	0	0	PNPLA2	ENSSSCG00000012841
1684	ENSSSCP00000013652	178089	186413	204320	214872	205182	205796	214285	221309	193581	210963	183536	0	224055	172858	188331	RPLP2	ENSSSCG00000012842
1685	ENSSSCP00000013654	161440	156595	143325	164639	147642	163908	140141	152558	154087	153744	159329	167481	159755	142323	152326	SLC25A22	ENSSSCG00000012844
1686	ENSSSCP00000013655	125708	141006	150000	153022	163421	164269	169046	150054	159146	173234	176267	155872	168439	185222	164140	CEND1	ENSSSCG00000012845
1687	ENSSSCP00000013656	55800.3	54293.9	55350.4	58526	58291.2	59222.9	53779.2	55020.2	59969.4	57870.2	64699.3	60422.7	58132	48748	54896.6	GATD1	ENSSSCG00000012846
1688	ENSSSCP00000013657	1.09104e+06	1.1307e+06	1.11165e+06	1.22914e+06	1.13034e+06	1.14218e+06	1.18577e+06	1.24089e+06	1.26945e+06	1.18707e+06	1.15034e+06	1.33049e+06	1.05132e+06	1127812	1.15109e+06	TALDO1	ENSSSCG00000012847
1689	ENSSSCP00000013658	351294	339976	351885	313515	304714	317408	330824	336347	339380	333416	335838	284247	356382	342172	341668	EPS8L2	ENSSSCG00000012848	+
1690	ENSSSCP00000013665	0	18460.2	17659.5	16737.7	0	19720.2	17173.9	21342.9	19049.4	0	0	0	0	0	19431.2	RASSF7	ENSSSCG00000012854
1691	ENSSSCP00000013666	43434.3	49779.2	60767.2	72174.9	64570.4	63775.2	75815	71082.1	66206.2	57962.1	64855.2	48533.7	81268.3	61741.7	72599.6	SLC22A18	ENSSSCG00000012855
1692	ENSSSCP00000013667	326010	413124	444712	438129	439331	431754	416029	371088	392438	395431	431606	339882	422454	418314	435190	NAP1L4	ENSSSCG00000012856
1693	ENSSSCP00000013670	29693.7	31660.3	26548.4	35629.2	42437.3	38047.6	34380.4	38564.7	30088	39733.3	34021.2	41418.8	37769.5	42436	35858.5	NADSYN1	ENSSSCG00000012859
1694	ENSSSCP00000013679	26277.8	0	28024.7	39457.4	31661.9	33610.1	31389.7	34861.1	26274.8	32649.1	32079.6	29979.9	0	26275.9	25365.6	ANO1	ENSSSCG00000024158
1695	ENSSSCP00000013691	0	0	58791.7	0	0	45205.8	0	48458.8	0	0	44813.6	0	0	0	51520.1	MRPL21	ENSSSCG00000012879
1696	ENSSSCP00000013693	321204	266252	295680	279592	236474	263157	242845	251006	278583	263233	253249	309106	248354	222428	227473	CPT1A	ENSSSCG00000012880
1697	ENSSSCP00000013699	128514	115635	116910	129805	121452	114901	126651	124941	129096	122358	123250	138407	132740	118948	131564	PPP6R3	ENSSSCG00000012884
1698	ENSSSCP00000013706	49897.1	44885.1	45083.5	47432	44826.5	48483.5	48979.1	46361	50651.6	41660.2	42662	44693.7	44503.3	45081	46140.7	TCIRG1	ENSSSCG00000012890
1699	ENSSSCP00000013708	104592	78870.7	79481.1	75037	59609.9	60342.5	65156	71708.6	75964.4	64716.9	69276.4	95496.7	70922.2	76191.1	69140.3	ENSSSCG00000028501	ENSSSCG00000028501
1700	ENSSSCP00000013709	24834.8	33016.2	36634.8	42348.1	62121.5	49062.6	37303.6	36047	38782.7	39493.5	48935.3	31314.4	55118.9	33799	38298.8	UNC93B1	ENSSSCG00000012893
1701	ENSSSCP00000013713	81843	85166	90369.6	84306.7	83842.9	82262.2	82452.6	88130.4	80473.6	87005.1	91346.5	74418.5	98464.6	103951	97317.3	NDUFV1	ENSSSCG00000012896	+
1702	ENSSSCP00000013721	105822	116010	124759	109369	106748	114147	102586	109022	111963	112180	118184	96693.8	112663	128196	102290	AIP	ENSSSCG00000012904
1703	ENSSSCP00000013727	26677.5	25512	22765.4	26973.7	25735.7	26296	23843.6	30407.3	29335.6	27439.1	32606.7	0	27114.5	29009.8	26882.5	RPS6KB2	ENSSSCG00000012910
1704	ENSSSCP00000013730	984080	972313	1.20472e+06	1000392	882797	1.06732e+06	663589	623043	1.00192e+06	925808	992970	898434	970269	1.01609e+06	659491	PPP1CA	ENSSSCG00000012913
1705	ENSSSCP00000013735	0	51664	0	61074	68494.7	67250.3	55105.9	0	47959.8	62050.3	58998.9	0	69084.7	84578.7	63044.8	GRK2	ENSSSCG00000012918
1706	ENSSSCP00000013737	174026	165257	161023	166776	152101	173592	157024	150984	171810	155324	172376	168505	168242	155029	155999	CORO1B	ENSSSCG00000012920
1707	ENSSSCP00000013743	257561	277431	290148	255723	248184	265876	311477	298648	306900	265955	261542	231176	355909	329055	332641	PC	ENSSSCG00000012926	+		+	+
1708	ENSSSCP00000013750	422773	355844	381173	334153	307307	342403	273533	312771	360147	366813	354288	403426	352635	355491	310417	RBM4B RBM30	ENSSSCG00000038304
1709	ENSSSCP00000013772	124271	133261	128859	125135	144671	127178	126360	138283	129488	123216	137758	118853	137936	143951	138175	YIF1A	ENSSSCG00000012953
1710	ENSSSCP00000013775	227716	221171	198523	229177	235188	239382	224800	254373	225965	209965	216548	188062	263442	239169	252921	PACS1	ENSSSCG00000012956
1711	ENSSSCP00000013776	411568	400277	390839	409033	406209	396035	401761	430008	411344	410152	423491	410804	428437	430176	430518	SF3B2	ENSSSCG00000012957	+		+
1712	ENSSSCP00000013780	0	58034.5	48606.7	59101	0	0	0	69600.4	56976.8	0	56178.3	0	74025.7	64374.2	50923.9	CST6	ENSSSCG00000012960
1713	ENSSSCP00000013783	83964.1	82214.6	78443.8	81488.4	77451.6	77011.1	79900.8	78392.9	83061.8	83784.8	80979.5	82813.4	78986.1	83382.9	80619.9	SART1	ENSSSCG00000012963
1714	ENSSSCP00000013786	73644.7	56581	53774.2	53876.7	41337.2	45146.6	53884.9	47553.6	54929.4	49301	43098.2	141449	43240.4	21033.6	54307.4	DRAP1	ENSSSCG00000012965
1715	ENSSSCP00000013787	49483.4	40581.7	38326	43727.9	33698.8	31075.2	38710.9	38136.3	38713.4	37764.1	33889.8	56160.9	31484	30149.7	38393.6	C11orf68	ENSSSCG00000012966
1716	ENSSSCP00000013790	0	0	30869.2	26596.8	22834.3	0	0	32832.7	28775.4	0	0	0	29304.1	0	0	FIBP	ENSSSCG00000012969
1717	ENSSSCP00000013801	34713.3	34323.1	28489.5	29445.7	32063	30239.4	34112	34869.1	31116.7	32682.8	35469.6	0	34050.5	34815	34274.4	RNASEH2C	ENSSSCG00000012979
1718	ENSSSCP00000013805	107741	92046.7	93110.9	100304	96075	96317.7	94484.1	101373	95272.4	100183	103239	101738	99384.2	95662.7	100194	RELA	ENSSSCG00000012981
1719	ENSSSCP00000013806	122097	50583.3	0	72549.1	0	57531.8	0	62937.2	48069	51353.6	79498.1	107791	102149	82582.1	59525.9	SIPA1	ENSSSCG00000012982
1720	ENSSSCP00000013808	78861.7	72727.3	77337.9	86929.7	78188.5	77867	90944	73191.6	76578.2	81741.8	74492.4	88866.6	82006.9	80726.2	86071.5	SCYL1	ENSSSCG00000012984
1721	ENSSSCP00000013816	0	48671.5	33559	0	0	0	0	43531.9	38885.6	40063.1	0	0	0	0	0	FRMD8	ENSSSCG00000012992
1722	ENSSSCP00000013821	359718	488640	519935	511641	571805	501308	503739	466228	459223	492008	512899	0	477516	480412	480754	POLA2	ENSSSCG00000012997
1723	ENSSSCP00000013824	91459.6	98624.4	100095	103949	103857	106235	101193	100739	100364	105057	107750	104529	105558	98519.8	103210	CAPN1	ENSSSCG00000012999
1724	ENSSSCP00000013830	55561.8	34473	37705.1	49344.3	33971	34618	35937.2	36981.9	37724.3	40033.3	35570.3	54444.6	38278.4	39465	38233.1	VPS51	ENSSSCG00000013005
1725	ENSSSCP00000013832	34171.8	37953.7	29728.1	25271.4	0	21871	23819	39153.6	38846.3	30307.8	37070.5	0	24975.9	0	20838	ZFPL1	ENSSSCG00000013007
1726	ENSSSCP00000013842	152009	146860	151931	159162	155825	156269	152917	146321	148259	140554	150461	139704	153170	135577	148493	EHD1	ENSSSCG00000013017
1727	ENSSSCP00000013849	86501.1	81784.2	84307.6	93561.1	90156.4	94592.4	77259.6	81901.3	81793.5	92268.1	83626	91508.6	94064.5	95490.7	85746.8	PYGB	ENSSSCG00000022815
1728	ENSSSCP00000013856	245619	166237	151023	182669	143644	163908	163713	160810	176584	161375	145038	183118	135185	141340	145225	TRMT112	ENSSSCG00000013029
1729	ENSSSCP00000013861	95643	117513	117332	117440	119126	117732	105845	104826	103151	113210	111941	104807	117526	102750	109298	PLCB3	ENSSSCG00000013034
1730	ENSSSCP00000013870	0	32883	29481.8	32391.5	31060.7	34626.6	20058.2	21961	25887.8	29032.5	30453.4	0	28375.3	24030.4	20888.8	MACROD1	ENSSSCG00000013043
1731	ENSSSCP00000013872	522798	583512	595993	595572	608571	603207	539512	553917	577312	551421	606778	547727	508960	472490	551663	OTUB1	ENSSSCG00000013045
1732	ENSSSCP00000013880	379852	381061	359532	426798	432742	416454	425319	403223	447884	369628	463609	334935	499230	422448	500448	RTN3	ENSSSCG00000013052
1733	ENSSSCP00000013882	250918	269022	269942	290631	307741	287476	284102	263443	271721	276436	293210	270939	279367	282813	282926	ATL3	ENSSSCG00000013054
1734	ENSSSCP00000013891	73738.3	61057.2	61189.1	70349.6	70868.1	64370.8	65003.6	69801.7	68935.2	75224.2	73293.1	94440.9	61983.3	63518.7	59163.6	EML3	ENSSSCG00000013061
1735	ENSSSCP00000013892	186056	164086	159647	137189	127538	152551	147125	148148	206866	162652	138357	141994	157552	166539	139770	MTA2	ENSSSCG00000013062
1736	ENSSSCP00000013894	2.69965e+06	2.65349e+06	2.73714e+06	2.81649e+06	2.69552e+06	2.73065e+06	2.61241e+06	2602688	2.63896e+06	2.61174e+06	2762083	2.9512e+06	2.42629e+06	2.23959e+06	2556634	EEF1G	ENSSSCG00000013064
1737	ENSSSCP00000013895	218549	214563	208286	224012	206115	209473	202584	227750	223205	219688	217142	211282	247260	246082	220542	ASRGL1	ENSSSCG00000013065
1738	ENSSSCP00000013896	37187.7	41480.6	41484.9	37681.9	45348.3	0	0	0	0	0	0	0	0	0	36439.1	INCENP	ENSSSCG00000013066
1739	ENSSSCP00000013903	131008	181249	214025	164910	207625	184847	162051	174878	155442	187614	178422	133179	177577	166234	154530	FADS2	ENSSSCG00000013072
1740	ENSSSCP00000013907	245024	367976	409056	378353	379059	399264	337265	330893	352720	380697	377349	159201	382126	315121	331252	FADS1	ENSSSCG00000024015
1741	ENSSSCP00000013915	175928	189094	185960	171971	181774	187767	180118	186970	182676	182061	188323	184291	167354	173795	189630	CPSF7	ENSSSCG00000013083
1742	ENSSSCP00000013919	112629	152546	161890	195599	189262	184446	176418	164560	163638	176105	180882	134008	199568	178536	176098	TKFC	ENSSSCG00000013087
1743	ENSSSCP00000013928	451304	469473	487372	494504	474448	483736	464669	459178	459373	443866	451348	502967	476200	447885	475171	DDB1	ENSSSCG00000013094
1744	ENSSSCP00000013939	64798	89277.8	89417.5	89669.2	113776	106399	87410.9	80221.5	75214	91287.1	95060.8	61582.5	109821	142019	97861.7	CCDC86	ENSSSCG00000013105
1745	ENSSSCP00000013941	531697	587032	624758	589100	534695	533709	484144	479619	549478	513804	540672	586775	573094	532030	489179	PRPF19	ENSSSCG00000013107
1746	ENSSSCP00000013944	435779	124978	153557	188949	71728.1	72636.9	162568	151449	250642	143149	88887.2	639593	124648	92229.8	103767	TMEM109	ENSSSCG00000013110
1747	ENSSSCP00000013952	51872.5	64022.3	58443.3	56982	58656.7	55078.5	58987.6	65618.7	51255.1	65481.2	62242.8	0	80569.1	81521.7	79378.3	MRPL16	ENSSSCG00000013118	+		+	+
1748	ENSSSCP00000013958	16485.4	25648.3	24680.2	27350.7	31208.6	27216.8	28526.7	21069.1	23270.7	0	26191.1	0	36813.2	31160.3	29988.7	PATL1	ENSSSCG00000013124
1749	ENSSSCP00000013959	196369	197410	201031	185544	194722	194324	203884	204404	196303	188022	191064	175472	204801	198345	199787	OSBP	ENSSSCG00000013125
1750	ENSSSCP00000013979	61328.5	57408.5	53348.3	54265.5	53915.1	50897.9	55030	57078.9	53391.3	55281.1	55209.5	69580.9	57198.1	56866.9	59724.3	FAM111B	ENSSSCG00000013147
1751	ENSSSCP00000014004	328114	325367	329850	303910	284945	307697	292070	317723	339987	316082	303080	283790	295826	312784	282579	CTNND1	ENSSSCG00000013174
1752	ENSSSCP00000014006	36655.3	35439.9	36522.9	41673	31719.2	31875.8	32461.9	35327.6	36162.6	37436.7	35321.5	33260.3	47644.7	39330.8	38822.6	TMX2	ENSSSCG00000013176
1753	ENSSSCP00000014006	36655.3	35439.9	36522.9	41673	31719.2	31875.8	32461.9	35327.6	36162.6	37436.7	35321.5	33260.3	47644.7	39330.8	38822.6	TMX2-CTNND1	ENSSSCG00000013176
1754	ENSSSCP00000014051	78735.9	77965.3	82212.3	81580.6	72998.1	74919	74643.3	77054.6	77140	83016.9	78298.2	80851.8	94430.8	82578.2	82667.9	NUP160	ENSSSCG00000013223
1755	ENSSSCP00000014061	244750	253303	245296	266381	234930	249360	231222	237672	236968	251987	247726	229548	266406	262926	261241	CELF1	ENSSSCG00000013233		+	+
1756	ENSSSCP00000014063	0	13515.6	0	0	0	0	0	0	0	0	0	0	16867	0	0	MADD	ENSSSCG00000013235
1757	ENSSSCP00000014092	285354	246809	247374	286618	281774	247651	209299	227363	254406	242862	234474	308603	281054	254711	270055	MDK	ENSSSCG00000013260
1758	ENSSSCP00000014099	38984.3	43475.2	38780.7	39684	40398.9	40154.4	38959.9	43104.5	40128	41985.2	40814.1	0	43594.4	43903.4	35726.4	PEX16	ENSSSCG00000013267
1759	ENSSSCP00000014132	218764	239738	234894	234594	218064	234760	190596	210793	224222	239398	256062	214257	240915	260810	174530	APIP	ENSSSCG00000013299
1760	ENSSSCP00000014135	308296	312746	320710	302834	296869	308857	324031	333376	361004	330291	343381	330127	323604	299213	306887	CAT	ENSSSCG00000013302
1761	ENSSSCP00000014137	111288	111956	109632	107306	102677	110094	102344	101111	104750	108318	112736	115980	101946	102385	95868.4	NAT10	ENSSSCG00000013304			+
1762	ENSSSCP00000014147	238238	275123	292929	277103	295249	295455	277381	260358	289985	285601	289017	199160	290667	272878	272066	EIF3M	ENSSSCG00000013315
1763	ENSSSCP00000014150	275137	289146	279602	313518	310205	323481	312994	299059	304202	317877	328028	309517	262247	267412	284955	RCN1	ENSSSCG00000013318	+			+
1764	ENSSSCP00000014152	29945.8	22945.5	19290.5	25565.4	21979.3	21083.7	22594.8	24528.4	22105.9	21448.8	20481.8	27723.9	25432.6	24080.6	25220.5	ELP4	ENSSSCG00000013321
1765	ENSSSCP00000014202	3.59193e+06	3.37787e+06	4.11563e+06	3.75108e+06	3.53577e+06	3.62079e+06	3528474	3.26078e+06	3.89968e+06	3.40773e+06	3.46521e+06	3.29127e+06	2.66658e+06	2.55752e+06	2.90589e+06	LDHA	ENSSSCG00000013366	+			+
1766	ENSSSCP00000014204	0	30288.2	0	0	0	29128.2	0	0	0	0	32247.4	0	0	33892	25397.3	GTF2H1	ENSSSCG00000013367
1767	ENSSSCP00000014210	37746.6	43886	39690.5	43150.8	42229.7	45665.7	40207.4	41274.8	40999.9	45605.1	42152.8	32959.6	48949.6	48221.1	45673.8	SAAL1	ENSSSCG00000035393
1768	ENSSSCP00000014219	261874	295581	277708	292821	315297	302961	298578	291198	290772	301463	318689	278094	293315	307777	304520	NUCB2	ENSSSCG00000013380
1769	ENSSSCP00000014220	1.56765e+06	2.2384e+06	2.41762e+06	1.99576e+06	2.41245e+06	2549237	2.42542e+06	2.30762e+06	2.60844e+06	2173124	2751307	1.88566e+06	2562019	1.93655e+06	2.23809e+06	RPS13	ENSSSCG00000013381
1770	ENSSSCP00000014221	19468.2	25994.1	26210.4	24641.2	26531	28083.9	30853.6	29390.2	26065.4	25026.6	23727.1	0	29262.9	31165.1	30573.9	PLEKHA7	ENSSSCG00000013382				+
1771	ENSSSCP00000014233	646596	694098	722322	709937	690251	656440	649169	625979	676108	630987	673065	632759	729177	647643	636908	PSMA1	ENSSSCG00000013391
1772	ENSSSCP00000014234	474760	502611	525157	515138	485514	494268	505881	489053	516965	503503	497820	470841	516796	500500	497055	COPB1	ENSSSCG00000013392
1773	ENSSSCP00000014247	60900.5	68608.1	66406	68937.9	72200.2	72570.5	70813.1	69206.5	65842	68847.2	70733.3	62793.7	67481.1	72954.8	73662.7	USP47	ENSSSCG00000013402
1774	ENSSSCP00000014250	192041	204794	205076	215133	201649	213227	200934	193354	205481	199404	211843	227241	201301	192222	201642	EIF4G2	ENSSSCG00000013405
1775	ENSSSCP00000014251	151942	129185	148206	141312	151268	161938	157236	150169	134323	130142	136799	155705	160590	146302	156953	CTR9	ENSSSCG00000013406
1776	ENSSSCP00000014265	38601.8	42201.4	51021.6	48048.6	48311.5	50638.8	52649.7	45205.6	41353.5	48829.9	49275.7	28005.8	51621.3	49944.6	50610.7	MED16	ENSSSCG00000013416
1777	ENSSSCP00000014272	70195.7	68252.5	68007.9	72273.2	64179.8	70239.2	60426	66579.2	69917.8	69567.6	66730.6	77072.4	72354.6	56976.5	64344.9	WDR18	ENSSSCG00000013423
1778	ENSSSCP00000014276	299133	422020	418117	468663	399657	407025	445231	423273	404591	374348	381243	252552	473966	340741	464580	CIRBP	ENSSSCG00000013427
1779	ENSSSCP00000014312	0	0	0	0	0	0	71322.1	0	0	38586.5	0	0	0	0	78502.9	SPPL2B	ENSSSCG00000013464
1780	ENSSSCP00000014315	166816	186163	188840	200988	170602	187462	175116	181626	176318	176912	190497	160658	165862	166001	174254	SGTA	ENSSSCG00000013467
1781	ENSSSCP00000014318	27610.7	36390.7	32755.1	26822.6	30882.4	30104.5	30575.3	30294	30566.4	32787.9	38511.4	32504.4	35691.8	36889	36083.6	MRPS33	ENSSSCG00000013470		+
1782	ENSSSCP00000014322	93276.6	127543	128682	125277	127644	125252	127464	135319	122584	122382	127749	94411.1	139781	126412	124133	NCLN	ENSSSCG00000013475
1783	ENSSSCP00000014326	122501	97942.9	85193.4	97932.6	76674.8	78780.5	72693.7	95273.2	86666	93887.9	84816.1	95413.9	71871.6	80468.2	80381.2	DOHH	ENSSSCG00000013478
1784	ENSSSCP00000014329	0	56503.3	78399.3	0	81883	80517.9	0	0	69107.2	0	0	0	0	0	49572.6	FZR1	ENSSSCG00000013481
1785	ENSSSCP00000014347	105509	84959.1	89556.6	0	0	84190.7	72165.2	73170.6	83894.4	0	0	108674	0	0	66275.6	YJU2	ENSSSCG00000013499
1786	ENSSSCP00000014357	192674	163941	173662	187125	177903	153930	180160	174627	173716	176544	157623	217900	152169	164833	168731	SH3GL1	ENSSSCG00000013508
1787	ENSSSCP00000014358	54339.6	58999.3	60898.2	58160.3	57037.8	57977.4	57758.5	56871.4	56282.7	65529.8	57732.4	47180.6	65369.7	61683.8	54157.4	CHAF1A	ENSSSCG00000013509
1788	ENSSSCP00000014360	134561	91067.8	115811	109924	119951	123008	129432	101074	120339	100001	117745	147896	128327	101747	131108	HDGFL2	ENSSSCG00000013511
1789	ENSSSCP00000014364	43584.9	44815.9	40169.6	35323.8	35154.7	34654	34807.2	36751.5	36293.9	35680.8	35671.2	37525.7	31163.2	34388.1	33827.5	UHRF1	ENSSSCG00000013517			+
1790	ENSSSCP00000014369	351242	349477	362848	345431	356008	347389	343566	350965	356101	355587	359390	356147	348982	365773	341254	SAFB	ENSSSCG00000013522
1791	ENSSSCP00000014371	238578	192127	203639	184884	152002	145431	172801	169882	198155	161372	146080	238944	180918	132423	182505	MICOS13	ENSSSCG00000013524
1792	ENSSSCP00000014381	0	0	17692.7	20918.3	19567.7	19079.8	13241.5	0	17292.6	0	0	0	22797.3	21348	17658.6	MLLT1	ENSSSCG00000013534
1793	ENSSSCP00000014385	89250.7	90598.7	82828.6	94881.9	84190.4	89392.3	88880.4	89024.5	84706.4	91907.5	86745.4	86374.7	100794	89423.2	97009.9	GTF2F1	ENSSSCG00000013539
1794	ENSSSCP00000014392	570300	653214	661763	611849	760020	695010	621995	651566	607147	581046	669860	607261	614297	555120	633907	TUBB4A	ENSSSCG00000013545
1795	ENSSSCP00000014401	53927.7	39396.1	38605.1	42938.2	0	30558.2	28895	0	43745.7	34014.7	0	0	0	0	0	GPR108	ENSSSCG00000013552
1796	ENSSSCP00000014414	0	0	539592	524467	736621	0	542453	481325	603091	548825	0	0	0	714065	637818	INSR	ENSSSCG00000013566
1797	ENSSSCP00000014423	21694	34266.5	35035.4	37124.7	41257.2	0	35084.7	36600.2	0	44503.1	36241	0	40930.3	42020.9	40153.3	PNPLA6	ENSSSCG00000013572
1798	ENSSSCP00000014424	28359.5	33169.5	33286.1	47702.6	39595.9	39037.5	35094.7	32193.6	43520.7	44053.3	24894.7	0	36790.8	0	43282.1	TRAPPC5	ENSSSCG00000013573
1799	ENSSSCP00000014427	85687.6	84973.3	93616.6	94785.4	106226	103430	89091.1	84987	84609.9	96385.3	97523.9	96514.4	102809	106256	100328	STXBP2	ENSSSCG00000013576
1800	ENSSSCP00000014433	73323.7	72730.6	67249.1	69062.7	69338.7	69290.1	68570.1	72339.6	69401.5	71188.1	76324.6	73284.9	74444.3	75377.5	67531.6	XAB2	ENSSSCG00000013582
1801	ENSSSCP00000014439	0	133175	159519	132770	146004	0	139451	126332	124995	153037	155873	0	135647	163301	121306	MAP2K7	ENSSSCG00000013588
1802	ENSSSCP00000014442	204663	136183	97958.9	124385	83102.8	114126	101979	172479	142320	95020.2	126238	0	116674	0	111094	TIMM44	ENSSSCG00000013591
1803	ENSSSCP00000014443	771588	525670	556193	614935	465079	466350	503283	537407	600210	544137	494983	781573	458960	467253	489778	ELAVL1	ENSSSCG00000013592
1804	ENSSSCP00000014448	0	0	0	15665.1	16192.7	16814.9	16859	16416.2	17069.9	16000.9	0	0	0	23666.4	18273.2	CERS4	ENSSSCG00000013595
1805	ENSSSCP00000014450	1.54974e+06	1102668	1.10588e+06	1.01604e+06	758166	821122	986121	1.08423e+06	1192224	978120	922472	1.78402e+06	776302	876686	922425	RPS28	ENSSSCG00000013597
1806	ENSSSCP00000014453	427643	194040	198300	206038	132299	204032	139961	227736	325657	198069	172974	516184	108111	85423.3	236394	RAB11B	ENSSSCG00000013600
1807	ENSSSCP00000014467	26835	26616.9	53486.4	34651.2	26086.7	37004.3	0	0	22637.1	28026.7	0	0	32958.8	32005.8	0	ELOF1	ENSSSCG00000013613
1808	ENSSSCP00000014469	60746.2	53202.8	52373.8	58828.4	64202.2	57725.3	61916.8	61063.2	55290.2	58038.8	56366.7	49375.1	74474.5	65072.9	64015.5	ECSIT	ENSSSCG00000013615
1809	ENSSSCP00000014476	73739.1	59323.2	65178.9	75053.3	71713.9	71475.5	59525	66383.1	67058.6	76153.4	76966.9	71058.9	68159.1	69876.2	56546.5	TMEM205	ENSSSCG00000013622
1810	ENSSSCP00000014481	451849	451031	482946	488162	423166	481424	445055	468108	501545	486545	487568	456404	417158	423720	423443	PRKCSH	ENSSSCG00000013627				+
1811	ENSSSCP00000014484	501394	522402	548674	417553	423930	418881	442650	489821	474398	458976	501107	553163	437736	403155	463764	DNM2	ENSSSCG00000013630
1812	ENSSSCP00000014487	182637	212030	232237	218328	230352	226576	208999	207812	211757	215954	225163	192617	211009	187895	215727	CARM1	ENSSSCG00000013633
1813	ENSSSCP00000014489	54270	45023.2	45471.5	45492.1	46325.6	0	38986.3	52869.7	49186.9	52433.2	45594.3	57741	46822.7	32137.9	45986	TIMM29	ENSSSCG00000013635
1814	ENSSSCP00000014491	53542.3	43760.6	41252.1	50502.8	43539.2	43931.1	45005.8	44773	48096.8	48799.1	46951.9	56873.9	48195.7	48164.1	47726.6	QTRT1	ENSSSCG00000013637
1815	ENSSSCP00000014493	31763.4	38509.6	34127.2	33960.5	32012.6	0	29086.4	30842.2	31891.6	34073.4	38645.6	0	37317.4	39708	31215.3	SLC44A2	ENSSSCG00000013639
1816	ENSSSCP00000014494	0	0	0	17737.3	19492.7	0	0	0	0	0	0	0	0	22772.4	0	KEAP1	ENSSSCG00000023667
1817	ENSSSCP00000014503	36829.3	38535.2	41438.1	41694.3	43688.2	38860.5	38769.8	37458.2	36033.6	40679.2	41602.8	36952.8	42024	40701.6	36519	KRI1	ENSSSCG00000013644
1818	ENSSSCP00000014507	470706	390400	397203	413289	400996	389506	390347	372732	403704	404802	408658	493605	395459	398676	380715	CDC37	ENSSSCG00000013647
1819	ENSSSCP00000014512	76288.2	84785.5	81289	78888.1	80284.5	87394.2	83820.8	87225.4	75836.3	83580.9	80254.1	91478	90050.9	83845.4	83955.8	RAVER1	ENSSSCG00000013650
1820	ENSSSCP00000014519	64554.2	68435.6	67677.8	55701	56098.1	59178.6	58219.3	65709.1	61415.2	61737.1	68953.8	0	68663.9	66936.7	67202.6	MRPL4	ENSSSCG00000013656	+
1821	ENSSSCP00000014522	61674	69334.7	67506.3	63798.7	69860.9	68553.8	60911.1	63617.8	63520.1	67692.9	71659.5	56180	62735.5	63721.4	60879	DNMT1	ENSSSCG00000013659
1822	ENSSSCP00000014525	42626.3	45433.7	47274	45919.9	47777	44521.7	42946.5	42097.5	45018.8	44758.6	47937.5	48554.7	43597.2	39716	40253.9	PPAN	ENSSSCG00000013662
1823	ENSSSCP00000014525	42626.3	45433.7	47274	45919.9	47777	44521.7	42946.5	42097.5	45018.8	44758.6	47937.5	48554.7	43597.2	39716	40253.9	PPAN-P2RY11	ENSSSCG00000013662
1824	ENSSSCP00000014590	123358	121897	95888.2	116244	97590.4	102652	149047	150487	155697	90425	90884.9	126990	107210	81074.6	138464	MAN2B1	ENSSSCG00000013720
1825	ENSSSCP00000014596	131343	64924.8	99677.9	125212	147020	137378	129729	145070	125717	134037	158381	0	179913	149697	147302	TNPO2	ENSSSCG00000013726
1826	ENSSSCP00000014597	116627	74564.1	84643.9	78748.1	69839.3	71916.9	69657.8	84240	87048.9	79213.3	71413.1	95445.9	61594.5	76216.7	75473.1	TRIR	ENSSSCG00000013727
1827	ENSSSCP00000014606	101971	105585	97066	105625	99936.9	101257	102820	101259	97283.6	112995	111204	93125.4	105235	108144	108460	RNASEH2A	ENSSSCG00000013737
1828	ENSSSCP00000014613	80763.8	70951.7	72919.9	71035.9	71462.2	74800.7	66984.9	67645.8	71510.2	76870.8	76600.8	90973.2	66336.6	67839.8	64407.9	TRMT1	ENSSSCG00000013744
1829	ENSSSCP00000014614	180934	173713	171349	190813	192890	188620	176487	164847	175923	184646	187828	179533	178605	167627	181111	FARSA	ENSSSCG00000013745
1830	ENSSSCP00000014615	2.10825e+06	2.49287e+06	2.51352e+06	2.20154e+06	2.40478e+06	2.30047e+06	2.35876e+06	2.36935e+06	2305168	2.32518e+06	2386659	1816948	2.06583e+06	2.2034e+06	2.20381e+06	CALR	ENSSSCG00000013746
1831	ENSSSCP00000014620	41789.6	42059.6	43483.2	39320.1	41035.8	40964.9	35274.2	41361	41219.8	38956.7	42935.5	58716.9	37815.2	41575.9	39759.6	NACC1	ENSSSCG00000013751
1832	ENSSSCP00000014621	0	0	23534.1	26371.6	0	24523.7	28618	32915.5	31819	0	27890.6	0	27587.8	0	26655.4	STX10	ENSSSCG00000013752
1833	ENSSSCP00000014625	33457.4	44909.6	51465.9	49331.8	48584	51298.9	43618	47548.3	45760.2	47211.5	48893.8	38702.8	58114.8	44613.2	51138.4	MRI1	ENSSSCG00000013756
1834	ENSSSCP00000014626	0	41060.3	0	29397.8	0	39711	0	0	0	0	0	50733.8	28341.1	42360.7	31681.9	C19orf53	ENSSSCG00000013757
1835	ENSSSCP00000014630	83729.4	78870.6	79079.4	84241.9	78367.9	78495.7	73940.4	76492.9	70541.8	84490.5	78635.8	80208.5	85407.1	86249.1	83445.6	CC2D1A	ENSSSCG00000013761
1836	ENSSSCP00000014641	132725	140279	146311	151513	149761	151152	148118	136330	141878	143830	146264	147352	146511	133870	157620	PRKACA	ENSSSCG00000013771
1837	ENSSSCP00000014645	147324	153089	148024	139210	133636	126845	134163	142589	137188	139854	141811	118451	142258	133099	137147	ADGRE5	ENSSSCG00000013775
1838	ENSSSCP00000014650	298927	306349	263343	323843	299810	275269	272867	276806	255298	317585	294333	256545	287471	290695	253810	PKN1	ENSSSCG00000013779
1839	ENSSSCP00000014656	294163	247101	252674	276532	279752	271093	262556	285765	263595	283845	253223	260166	256188	285288	272802	DNAJB1	ENSSSCG00000013784
1840	ENSSSCP00000014703	113135	128526	130454	136704	119021	124354	125208	132251	132389	136555	135093	91858.9	138645	136675	116277	ILVBL	ENSSSCG00000013830
1841	ENSSSCP00000014710	55664.9	55094.9	54908.3	54848.4	49112.7	55745.7	52947.1	55019	51298.9	56839.9	56924.2	57509	56236.7	54210.1	52762	AKAP8	ENSSSCG00000013837
1842	ENSSSCP00000014711	74476.9	70059.7	74117.7	73466	80000.9	81842.6	73486.2	78717.6	73247.8	75425.8	79079.7	78949.5	77511.5	82191.2	77241.1	AKAP8L	ENSSSCG00000013838
1843	ENSSSCP00000014722	3.70581e+06	2.60736e+06	3544639	3107038	2.93844e+06	3037555	3.42895e+06	3.27548e+06	3.42506e+06	3.17299e+06	2.91977e+06	3.56812e+06	2.71748e+06	2.69337e+06	2.58188e+06	TPM4	ENSSSCG00000013849	+	+
1844	ENSSSCP00000014730	214956	219916	218708	216852	225081	230825	241402	225361	228963	222720	219572	222544	263712	239412	239637	AP1M1	ENSSSCG00000013856
1845	ENSSSCP00000014731	101216	95250.7	92630.3	96844.7	99289.5	98041.4	100659	107877	104527	99047.7	101493	96745.1	108246	108512	100929	EPS15L1	ENSSSCG00000013857
1846	ENSSSCP00000014735	132035	216768	218083	208867	175437	187965	195022	204590	177659	119816	218369	0	256410	188117	168810	SLC35E1	ENSSSCG00000013861
1847	ENSSSCP00000014753	51299.7	49928.6	48188.1	51729.3	44613.2	42919.3	45708	52355	47315.3	53412.5	48277.5	0	50977.2	47527.2	49116.4	MYO9B	ENSSSCG00000013876
1848	ENSSSCP00000014771	57313.9	54820.9	60996.2	52234.2	58867.9	57480.3	54263	56196.9	53957.3	54521.1	59913.2	48972.3	57527	56142	56132.2	CCDC124	ENSSSCG00000013891
1849	ENSSSCP00000014781	131907	84895	91625.4	115300	63632.5	109338	58612.5	78003.1	112479	105487	88567.3	126949	107866	108473	66483.2	IFI30	ENSSSCG00000013901
1850	ENSSSCP00000014785	147816	145886	147462	149080	141344	144430	152147	146746	149509	152163	147064	128171	158262	155780	141025	FKBP8	ENSSSCG00000013905
1851	ENSSSCP00000014786	0	0	0	0	0	26064.2	0	0	0	0	0	0	21042.1	0	0	KXD1	ENSSSCG00000013906
1852	ENSSSCP00000014799	142265	128755	127973	122576	114258	115069	115852	124628	120909	120093	120425	125756	126764	138338	118345	HOMER3	ENSSSCG00000013919
1853	ENSSSCP00000014802	606810	551466	602862	598415	549021	555841	552512	555804	574241	577164	543414	547495	586024	567392	539582	COPE	ENSSSCG00000013922
1854	ENSSSCP00000014810	42760.8	47863.7	48228.7	54983.8	52326.5	52407.8	44938.6	50468.7	53533.4	56822.4	52647.1	45556.3	54212.6	49893.5	52379.3	ATP13A1	ENSSSCG00000013930
1855	ENSSSCP00000014816	666290	481501	437066	467177	289688	337688	360982	428686	451001	430728	416153	579506	401361	392602	443146	NDUFA13	ENSSSCG00000013936
1856	ENSSSCP00000014873	80548.6	89260	79253.6	91721.3	98408.4	96397.5	94340.9	98446.1	98601.9	96841.1	96887.4	69793.7	104026	120206	105258	IBA57	ENSSSCG00000013988			+
1857	ENSSSCP00000014875	27606.2	39024	42607.7	49206.4	54551.3	52816.8	49234.6	37106.2	38715.8	39228.4	48777.5	27041.3	46864.5	40631.5	49205.2	GUK1	ENSSSCG00000013990
1858	ENSSSCP00000014895	36879	55002.6	45870.7	57985.9	52935.4	53310.1	52485.7	50561.9	49298.1	48843.4	50233.2	56215.1	56931.1	49803.1	54788.6	MAPK9	ENSSSCG00000014010
1859	ENSSSCP00000014900	42873.8	37785.8	37033.2	44278.9	37398	42403.5	39242.4	44971.3	42879.6	42448.8	44861	38057	36042.9	38739.2	36707.2	TBC1D9B	ENSSSCG00000014014
1860	ENSSSCP00000014907	1.91917e+06	2.06394e+06	2.04096e+06	2.07226e+06	2084826	2.04451e+06	2.15141e+06	2.08908e+06	2.07807e+06	2.19284e+06	2.15374e+06	2.16573e+06	1999658	2014705	2.02053e+06	CANX	ENSSSCG00000014020				+
1861	ENSSSCP00000014919	1.96624e+06	1.90334e+06	1.85962e+06	2238360	1857898	1.79101e+06	2.03835e+06	1.80736e+06	2.02374e+06	1.92901e+06	1.80646e+06	1.93801e+06	1.90219e+06	1811638	1.85543e+06	HNRNPAB	ENSSSCG00000014031
1862	ENSSSCP00000014924	307045	334215	368174	377182	385438	397096	401085	359020	370587	375958	394882	462739	321116	350623	359307	TMED9	ENSSSCG00000014036
1863	ENSSSCP00000014929	206283	298613	351084	279133	301067	307707	297628	321812	347097	266677	294236	194176	310495	269730	289345	LMAN2	ENSSSCG00000014040
1864	ENSSSCP00000014932	114507	105805	110947	110260	109509	109012	102064	111371	112330	115814	112194	126285	115406	117444	105588	RAB24	ENSSSCG00000014043
1865	ENSSSCP00000014935	0	0	0	0	11577.2	16650.8	0	0	0	15011.1	0	0	20255.7	15255.7	0	ZNF346	ENSSSCG00000014046
1866	ENSSSCP00000014952	56574.5	56165	59023.8	54485.7	52184.9	51793.2	47607.1	52966.2	53418.1	57144.3	56875.5	52744.3	54608.4	58665.8	57300.1	THOC3	ENSSSCG00000014061
1867	ENSSSCP00000014954	373868	356631	387824	378233	335021	364929	353298	330337	375693	351607	352403	300297	389383	352019	378279	SFXN1	ENSSSCG00000014063
1868	ENSSSCP00000014960	95734.5	101510	95689	108020	100991	102260	95953.7	94272.1	94819.5	93579.9	102062	84099.4	97970.6	100062	97976.5	UTP15	ENSSSCG00000014068
1869	ENSSSCP00000014963	526383	525573	660448	566636	728921	745334	686613	545907	529187	572376	597029	372004	637249	526128	591783	BTF3	ENSSSCG00000014071
1870	ENSSSCP00000014965	80601.5	74248.6	76310.3	69245.9	69538.9	68551.6	83223.2	91085.3	89567.2	63676.2	65397.3	73378.2	91334.2	83341.3	92250.1	HEXB	ENSSSCG00000014073	+			+
1871	ENSSSCP00000014967	0	0	220243	0	0	181531	0	0	193141	186112	0	0	240252	0	194940	GFM2	ENSSSCG00000014074
1872	ENSSSCP00000014979	33459.5	30273	26809.3	36814.4	28169.1	27876.9	0	33271.6	39646.2	33909.5	0	0	0	29098	36400.8	IQGAP2	ENSSSCG00000014088
1873	ENSSSCP00000014980	91442.2	89685.5	84868.4	101978	100243	99739.2	97380.6	98633.2	94790.3	101941	104346	98525	112316	118781	113736	IQGAP2	ENSSSCG00000014088	+	+	+	+
1874	ENSSSCP00000014993	222631	211662	267896	224262	234886	214898	278130	221822	278157	202510	228820	236897	195175	162092	253524	TBCA	ENSSSCG00000014100
1875	ENSSSCP00000014994	128052	119432	121541	111119	115831	114049	122843	125236	124652	117493	117540	127232	122393	116582	117960	AP3B1	ENSSSCG00000014101
1876	ENSSSCP00000015007	55453.2	37028.4	40045.4	40232.9	29260.2	42035.6	37952.1	47421.7	38674	48470.2	44737.6	75186.4	49260	37790.4	42491.1	HOMER1	ENSSSCG00000014113
1877	ENSSSCP00000015016	52898.1	53289.1	53568	57715.7	64841.1	61842.8	60455	56896.7	54679.7	56411.4	57107	73106.5	64382.4	64901.1	59629.1	ZFYVE16	ENSSSCG00000014121			+
1878	ENSSSCP00000015028	2.6616e+06	1.62796e+06	2.17181e+06	1.94282e+06	1.40377e+06	1.72578e+06	1.15458e+06	1.37925e+06	1.89087e+06	1.64935e+06	1.63734e+06	2.47207e+06	1.53129e+06	1.18123e+06	1.26627e+06	RPS23	ENSSSCG00000014133
1879	ENSSSCP00000015041	35198.3	36048.8	35604.6	41887.2	34011.7	37308	33317.9	33604.2	37133.4	40522.8	35432.1	0	41935.6	42789.5	39847.8	CCNH	ENSSSCG00000014147			+
1880	ENSSSCP00000015048	49954.2	47715.9	54607.9	56303.8	60579.2	54292.2	46249.1	47147.1	46433.6	50420.5	51928.3	47490.9	57904.2	56810	49858.1	CETN3	ENSSSCG00000014151
1881	ENSSSCP00000015070	501833	543802	580800	582997	596000	578438	605844	585268	579297	578417	592793	604300	614545	651241	647235	CAST	ENSSSCG00000014170
1882	ENSSSCP00000015075	119613	144951	119665	139485	130992	127146	139432	144979	137443	126861	126854	88187.4	146563	156103	150492	LNPEP	ENSSSCG00000014173
1883	ENSSSCP00000015079	23041.8	24581.6	23739.2	21832.5	21332.5	21404.3	23106.5	22986	22396.6	26015.1	23581.1	20842.7	22955.8	22979.5	20772	CHD1	ENSSSCG00000014177
1884	ENSSSCP00000015100	96095.6	97850.9	99726.5	105204	100629	95386.4	101735	96454.6	101081	100353	99672.6	93547.6	93009.9	89094.4	96888.3	MAN2A1	ENSSSCG00000014195
1885	ENSSSCP00000015104	83136.9	78051.5	73763.3	75534.5	73437.8	79579.5	70632.1	73426.7	73254.2	79337.8	74594.2	81279.7	73908.3	72423.2	69602	WDR36	ENSSSCG00000014199
1886	ENSSSCP00000015109	0	0	0	0	35448.7	0	0	42570.8	33014.3	24809.3	0	0	0	0	0	MCC	ENSSSCG00000014203
1887	ENSSSCP00000015116	0	0	0	26531.7	0	0	0	0	0	0	0	0	36235.4	0	0	EPB41L4A	ENSSSCG00000029860
1888	ENSSSCP00000015126	78503.2	62421.5	67000.8	63068.9	65226.5	54636.1	63089.7	69026.9	64260.9	68264.2	0	0	74824.5	70536.6	70187.3	AP3S1	ENSSSCG00000037595
1889	ENSSSCP00000015156	686786	666472	683007	754646	703348	699775	749082	692640	703177	699961	703240	726844	729272	706900	768188	LMNB1	ENSSSCG00000014248
1890	ENSSSCP00000015161	71255.1	94574	101903	93685.7	93665.3	96296.1	99601.6	104970	103178	88829.1	103189	75719.2	107330	91827.7	116417	PRRC1	ENSSSCG00000014252
1891	ENSSSCP00000015167	215364	133248	113576	130496	124211	121878	118471	107279	119549	128576	110392	210472	124558	130876	130838	ISOC1	ENSSSCG00000014258
1892	ENSSSCP00000015173	241185	568132	692191	595387	650420	756039	575022	531596	631118	534354	691078	345307	692583	610086	574746	HINT1	ENSSSCG00000014264
1893	ENSSSCP00000015191	69242.7	75068.4	74468.7	76409.7	82777.4	79812.1	81492.7	79128.9	79442.2	78877	81368.3	80404.5	82725.9	76740.1	81177.7	RAD50	ENSSSCG00000014280
1894	ENSSSCP00000015194	36511.8	40888.1	37769.8	34939.5	41159	37343.7	39319.9	38194.9	38210.4	39795.9	42079.8	32517.2	38878.5	41593.2	37905.5	KIF3A	ENSSSCG00000014283
1895	ENSSSCP00000015200	0	31983.3	30982.9	0	0	0	0	0	0	0	0	0	0	0	0	UQCRQ	ENSSSCG00000014289
1896	ENSSSCP00000015202	29212.3	0	0	0	32276.5	0	0	0	0	0	34989.1	0	0	0	0	AFF4	ENSSSCG00000014291
1897	ENSSSCP00000015208	189561	0	0	0	0	0	0	43216.4	43257.8	0	0	287797	0	0	0	PPP2CA	ENSSSCG00000014298
1898	ENSSSCP00000015238	0	402421	381378	472810	617888	602259	540180	451736	383076	395694	599885	0	413707	680594	403131	CDC23	ENSSSCG00000014325
1899	ENSSSCP00000015239	38772.1	38365.6	35347.1	30744.4	31209.6	31962	30520.3	32857.7	30543.4	33809	35280.2	33259.4	38932.7	35013.7	28591.7	KIF20A	ENSSSCG00000014326
1900	ENSSSCP00000015245	14499.5	0	14967.8	16724.4	0	16370.7	17902.4	24437.8	15670.8	0	0	0	22367.3	21794.3	17159.4	KDM3B	ENSSSCG00000014331
1901	ENSSSCP00000015251	211322	175488	187763	189487	159647	159825	160523	167213	175071	169769	159039	220169	153902	151421	168765	ETF1	ENSSSCG00000014337
1902	ENSSSCP00000015252	1.57356e+06	1353909	1.40169e+06	1.46959e+06	1.26635e+06	1.27101e+06	1.37897e+06	1399506	1.43778e+06	1.37532e+06	1.34156e+06	1.41546e+06	1.2737e+06	1.31751e+06	1.34064e+06	HSPA9	ENSSSCG00000014338
1903	ENSSSCP00000015256	0	21930.9	20789.5	22974.7	22953.6	21959.3	24778.4	24895.2	21815.6	0	22330.7	0	29971.3	27914.4	28355.1	SIL1	ENSSSCG00000024189	+		+
1904	ENSSSCP00000015258	742255	735949	780844	776660	757355	744540	742612	737588	746780	739001	762582	734985	776331	733400	775425	MATR3	ENSSSCG00000014343
1905	ENSSSCP00000015288	183348	306426	192581	233219	0	0	277289	377473	181645	299316	276521	0	179607	0	126594	NDUFA2	ENSSSCG00000014371
1906	ENSSSCP00000015289	27156.7	27106.8	27077.8	28303.2	26894.1	24573.6	30109	27659.8	26325.7	26895.5	28262.9	0	26902.5	28594.2	28009.4	WDR55	ENSSSCG00000032062
1907	ENSSSCP00000015292	364920	230717	245805	241515	215548	216771	220603	236214	258517	229297	220100	385674	213265	168457	222924	HARS	ENSSSCG00000014375
1908	ENSSSCP00000015293	29178.6	35489.2	0	0	0	0	0	0	0	0	0	32336.3	0	0	0	HARS2	ENSSSCG00000014376
1909	ENSSSCP00000015337	33952.3	31619.5	32403.9	29349.4	30688.2	31771.9	29626.1	30209.1	32179.8	30441.7	31865.2	41621.8	31801.7	30108.8	30899.4	RBM27	ENSSSCG00000014414
1910	ENSSSCP00000015339	223348	245291	233118	240964	237486	250858	236966	245781	243232	241358	243185	244178	244364	256760	234713	TCERG1	ENSSSCG00000014416
1911	ENSSSCP00000015362	28843.9	0	22254.9	26839.3	0	0	21660.2	0	29081.7	0	0	0	0	25333.7	0	PCYOX1L	ENSSSCG00000014433
1912	ENSSSCP00000015382	98119.8	104177	100555	108714	100461	107708	101803	102327	93791.9	100991	109840	110749	94412.5	97981.8	99156.9	TCOF1	ENSSSCG00000014450
1913	ENSSSCP00000015471	0	51472.7	49917.1	0	61752.8	61201.2	46739	55487.3	46902.6	50427.9	59749.9	0	59876.8	65730.2	47111.1	MGAT1	ENSSSCG00000014538
1914	ENSSSCP00000015487	38118.8	34021.3	40751.8	44404.3	46198.3	54772.6	32528	25179.4	38106.6	48357.8	50156.1	36685.7	45010	44533.9	23889.7	RIC8A	ENSSSCG00000014557
1915	ENSSSCP00000015489	355481	398206	380724	424170	411537	404300	411657	414508	396706	408498	417446	360391	400442	395325	397442	PSMD13	ENSSSCG00000014559
1916	ENSSSCP00000015554	71368.2	62950.1	60262	60088.7	68275.9	62130.3	64297.3	66616.4	56347.1	60297.7	54523.7	72765.2	65865.7	67384.2	65714.9	ARFIP2	ENSSSCG00000014624
1917	ENSSSCP00000015563	0	0	41038.2	32154.2	0	39617.1	0	0	0	39824.4	44897.6	0	0	0	0	CAVIN3	ENSSSCG00000014633
1918	ENSSSCP00000015599	252399	260483	245068	327939	286183	293551	288181	290463	213003	278482	301446	0	283609	289353	272627	TRIM22	ENSSSCG00000014670
1919	ENSSSCP00000015648	139936	50302.6	47470.2	38692.8	29982.4	0	46749	58833.1	49313.1	38142.1	0	93227.8	35661	0	0	HBE1	ENSSSCG00000014726
1920	ENSSSCP00000015699	0	21856.7	21997.6	0	19998.3	21284	21411.1	23096.8	20818.7	21246	18925.9	0	0	0	0	TRIM21	ENSSSCG00000014780
1921	ENSSSCP00000015711	88991.9	102695	96304.6	103632	109161	110993	105303	111698	101266	107095	114021	81861.8	125510	121728	104656	STIM1	ENSSSCG00000014792
1922	ENSSSCP00000015713	178584	182889	188524	170503	176624	178700	168799	170771	173077	178392	188564	167614	181721	180119	171271	NUP98	ENSSSCG00000014794
1923	ENSSSCP00000015719	0	0	0	0	0	17171.3	24528.8	0	22909	0	0	0	0	0	0	RNF121	ENSSSCG00000014800
1924	ENSSSCP00000015721	166789	187750	176061	176340	183991	178805	197074	193341	194966	179988	182304	166582	199975	202876	206408	NUMA1	ENSSSCG00000014802	+
1925	ENSSSCP00000015723	95142.8	89635.8	79504.3	101729	83732.1	94792.3	91993.8	93876.3	93600	90922.1	93941.4	90328.5	96881.6	92883.9	94330.1	LAMTOR1	ENSSSCG00000014804
1926	ENSSSCP00000015729	35126	0	0	32760.4	42107.3	36431.9	36815.9	41291.4	31442.4	32615.3	34839.4	31060.3	38360.3	40032.3	41796.4	INPPL1	ENSSSCG00000014811
1927	ENSSSCP00000015734	0	27873.1	32245	42720.2	0	28533.6	12264.4	0	18366.4	36732.2	31346.2	36751.8	12729.3	0	0	PDE2A	ENSSSCG00000029388
1928	ENSSSCP00000015748	38948.2	54139.4	52197.8	50958.3	58527.2	55571.1	48005.5	47968	45383.8	45412.6	46523.3	56830.4	68340.7	65475.3	66637.1	MRPL48	ENSSSCG00000014829		+
1929	ENSSSCP00000015750	60629.2	54280.9	58672.3	55823.8	46421.8	54819.8	44449.2	44627.9	55676.6	57739.4	54693	47109.6	51302	55623.6	40929.9	PAAF1	ENSSSCG00000014831
1930	ENSSSCP00000015769	211069	237417	231420	208100	230986	231817	248300	249390	231910	223215	219091	236216	212035	215934	216398	SPCS2	ENSSSCG00000014850
1931	ENSSSCP00000015774	2.10044e+06	1.88536e+06	1.90487e+06	2.02159e+06	1.66693e+06	1.7016e+06	1.82735e+06	1.80432e+06	2.00059e+06	1.85255e+06	1.91169e+06	2.1677e+06	1.79454e+06	1.77372e+06	1.79081e+06	RPS3	ENSSSCG00000014855
1932	ENSSSCP00000015801	144439	159282	149264	139431	128706	137419	133346	119761	136269	141387	125952	166894	136038	130414	125051	CLNS1A	ENSSSCG00000014881
1933	ENSSSCP00000015802	248195	318010	243550	315256	0	0	308591	314207	0	0	0	0	300470	241860	316772	RSF1	ENSSSCG00000014882
1934	ENSSSCP00000015804	0	22006.2	24204.4	0	23256.2	24956.5	21337.6	0	23018.9	22987	0	0	0	20989.3	0	INTS4	ENSSSCG00000014884
1935	ENSSSCP00000015820	84974.2	75525.9	70575.4	69073.8	67866.9	65195.6	88230.7	96112.2	96817.8	58586.9	65487.8	75911.1	102196	103443	100321	PRCP	ENSSSCG00000014899	+		+	+
1936	ENSSSCP00000015822	0	29762.3	25432.1	26854.1	32776.3	0	34656.9	27336.4	28460.4	29468.2	33702.1	0	36078.3	0	31066.4	PCF11	ENSSSCG00000014901
1937	ENSSSCP00000015824	38637.3	36170.1	37807.7	37829.9	40125.6	43163.3	38479.2	33631.8	39481.1	32119.1	37930.4	62909.7	35457.8	33077.1	37159.1	CCDC90B	ENSSSCG00000014903
1938	ENSSSCP00000015826	42359.9	39434.1	42732.6	45072.9	44512.3	43183.2	44910.3	42831.9	44699.6	48335.8	50030	49546.9	59761.4	53955.1	56890.8	TMEM126B	ENSSSCG00000014905	+		+
1939	ENSSSCP00000015834	46027.9	0	0	0	0	0	0	0	0	0	0	41339.9	0	0	0	PICALM	ENSSSCG00000014913
1940	ENSSSCP00000015836	39281.6	36440.6	36757.3	41396.4	42439.7	40533.2	33149.8	37384.4	43035	39529.9	36800.2	44402.5	55891.5	47276.5	35961.1	EED	ENSSSCG00000014915
1941	ENSSSCP00000015841	0	41545.5	33633	35698.2	31513.3	35030.5	38190.5	45625.2	41261.7	28926.8	28161.8	0	55001.1	49887.7	40946.3	PRSS23	ENSSSCG00000014921
1942	ENSSSCP00000015844	104356	101266	94716.7	94346.2	71425.2	81846.3	60132.7	74781.6	83409.5	94916.8	97335.9	103915	74721.4	76713.3	59828.3	CTSC	ENSSSCG00000014924
1943	ENSSSCP00000015859	536644	558789	586752	621150	653014	645498	415930	407805	431599	625788	700803	581622	577013	495957	540276	EEF1A2	ENSSSCG00000040401
1944	ENSSSCP00000015870	111891	106988	115171	107993	105796	105423	90157.6	90431.7	92622.7	111450	103187	96931.8	109057	99946.1	89679	C11orf54	ENSSSCG00000014948
1945	ENSSSCP00000015885	98073.2	104426	119070	97046.2	105561	110982	102216	110242	98449.2	103361	102859	118433	103191	91484.5	107594	CWC15	ENSSSCG00000014961
1946	ENSSSCP00000015889	74086.1	78465.1	77335.3	64073.7	58789.6	61648.7	71041.5	75395.5	70244.6	69261.3	72437.8	61821	75992	73973.5	77772.4	ENDOD1	ENSSSCG00000014965	+
1947	ENSSSCP00000015894	0	139812	150079	163280	186846	176062	178423	159149	165704	163447	163665	0	178741	177803	161278	MTMR2	ENSSSCG00000014970
1948	ENSSSCP00000015903	21875.2	18582.6	13120.1	39125	0	0	24767.9	29059.6	24148.8	20099.1	0	43492.2	0	26376	27397.3	CFAP300	ENSSSCG00000014980
1949	ENSSSCP00000015913	0	0	24919.9	19200.1	0	20499.1	0	22742	21549.2	26651	21955	18595.7	20375.5	26205.1	17360.6	DCUN1D5	ENSSSCG00000014989
1950	ENSSSCP00000015923	43583.5	60762.1	55645.5	58452.5	56572	47690.8	50506.3	62442.5	57535.3	54225.2	59887.3	60093.8	53640.6	57199.1	52309.5	AASDHPPT	ENSSSCG00000014998
1951	ENSSSCP00000015931	0	0	363926	0	0	373990	399280	363285	443549	450537	459465	0	170753	0	246469	ATM	ENSSSCG00000025606
1952	ENSSSCP00000015933	72134.8	88917.9	89509.9	91384.2	88296.6	95982.3	80668.7	85329.9	89035.9	90903.2	96778.6	79476.2	77519.6	62468.8	75885	POGLUT3	ENSSSCG00000015009
1953	ENSSSCP00000015935	68162.6	58953.8	61597.6	55154.6	56405.8	49638.5	41415.5	53994.7	56919	45037.7	59205.4	106382	48092.6	47570.5	56426.5	ENSSSCG00000015011	ENSSSCG00000015011
1954	ENSSSCP00000015944	234513	261933	236936	257282	261257	249622	281745	246188	278771	252077	250975	291992	258693	204139	221317	C11orf88	ENSSSCG00000015021
1955	ENSSSCP00000015946	54164	46745.5	46738.8	55843.7	0	52178.7	60097.2	0	49701.1	54745	49312.1	0	0	54281	50589.3	ALG9	ENSSSCG00000015023
1956	ENSSSCP00000015965	103966	103548	93397.2	109416	98372.1	113424	87540.9	101377	94873.3	98317.9	98477	101188	100097	105535	92636.9	PTS	ENSSSCG00000015040
1957	ENSSSCP00000015972	36017.7	37321.7	42164.4	47896.5	44684.9	48099	41897.3	42743.5	44528.6	42180.7	40911.2	36800	45263.8	41945.8	47764.9	TTC12	ENSSSCG00000015047
1958	ENSSSCP00000015975	133731	156416	161560	172445	168436	165711	164704	159670	157668	170865	167562	139238	169997	160338	165712	ZW10	ENSSSCG00000015050
1959	ENSSSCP00000015987	31320.5	32110.3	31295.1	23012.5	22236.2	0	31223	0	27662.3	25781.6	26253.9	21144.9	29847.1	31158.9	34825.2	CADM1	ENSSSCG00000031831
1960	ENSSSCP00000015991	95393.5	98790.8	100003	102406	94345.2	96896.5	87481.9	93819.5	90854.6	97379.6	99134.5	115215	91700.6	89421	87446	APOA5	ENSSSCG00000015067
1961	ENSSSCP00000015995	0	0	12566	15622.4	17685.2	16025.5	17679.1	0	0	0	0	0	0	0	0	SIK3	ENSSSCG00000015071
1962	ENSSSCP00000016001	92893.9	82390.5	83771.6	89736.3	91246.5	95363.6	95260.1	89274.2	87809.9	78465.8	90849.5	95253.5	90922.9	82907	84517.6	RNF214	ENSSSCG00000015077
1963	ENSSSCP00000016018	90250.2	90220.7	112536	97332.5	82642.3	83630.4	92102.6	89900.7	90201.6	86710.7	100691	70180.8	211897	175994	234513	UBE4A	ENSSSCG00000015095	+	+	+	+
1964	ENSSSCP00000016026	2.20916e+06	1.17615e+06	1.29115e+06	971693	574341	748038	704049	1.07954e+06	1306512	1.03174e+06	933270	2.3932e+06	355025	420903	730854	RPS25	ENSSSCG00000036296
1965	ENSSSCP00000016028	114683	95615.8	93430.4	108288	85864.6	96167.2	118165	115995	109075	107641	89928.8	102606	123832	135822	112359	SLC37A4	ENSSSCG00000015105
1966	ENSSSCP00000016029	551834	584115	597843	579714	557901	558973	630498	592988	636075	562446	570337	560000	559986	544526	566442	HYOU1	ENSSSCG00000015106
1967	ENSSSCP00000016030	565827	482383	493368	498965	560469	519350	555448	539469	522950	482204	500635	620541	529711	430561	536862	VPS11	ENSSSCG00000015107
1968	ENSSSCP00000016031	778980	874330	868373	943419	895982	889222	847531	744047	877726	816650	882404	841169	959504	932952	868969	HMBS	ENSSSCG00000015108
1969	ENSSSCP00000016033	0	0	42647.2	42399.5	0	40426.3	35792.3	41213	46107.2	0	39508.4	0	0	0	42016.5	DPAGT1	ENSSSCG00000015110
1970	ENSSSCP00000016038	111964	76643.4	90130.6	105693	100255	89486.8	94416.2	97970.6	95274.6	99667.7	97363.4	104300	127756	102318	103785	CBL	ENSSSCG00000015115
1971	ENSSSCP00000016058	80775.2	89639.2	95006.7	73978.8	73863.8	78537.1	112935	111543	105082	66407.9	68916.7	61531.2	151863	154313	147383	SORL1	ENSSSCG00000015135	+	+	+	+
1972	ENSSSCP00000016063	9533269	6514587	6747546	6.97916e+06	5.78783e+06	6057563	5960703	6174842	6.57247e+06	6.49697e+06	6242394	10454204	6.03122e+06	6.14905e+06	5804391	HSPA8	ENSSSCG00000015140
1973	ENSSSCP00000016136	27756	29612.6	22052.8	26373.5	22189.1	20988.5	0	0	23091.1	27916.1	25395.8	0	20654.1	29581.7	0	CHEK1	ENSSSCG00000015215
1974	ENSSSCP00000016152	95751.8	114431	114280	117444	120035	120240	113231	115564	117540	111651	110388	104958	133795	130206	118481	DCPS	ENSSSCG00000015231
1975	ENSSSCP00000016170	55838.1	42301.8	42921.5	48886.4	37385.4	42621	41253.9	43673.7	49431.1	42120.1	40296.3	34868	47119.7	39100.7	47482.1	ST14	ENSSSCG00000015246
1976	ENSSSCP00000016213	43417.6	51397.2	55917.7	48536.1	54673.8	57550.7	52121.3	55545.5	53334.2	47114.9	51664.6	50657.9	50739.4	47077.2	53587.8	RBBP5	ENSSSCG00000015288
1977	ENSSSCP00000016223	127020	99869.5	104654	105708	80350.5	86082.5	80836.8	102477	114575	102121	97776.3	178743	74116.6	89127.5	88603.3	SRI	ENSSSCG00000015298
1978	ENSSSCP00000016226	39144.6	33112.1	29557.4	31772.2	25158.8	27295.9	28156.6	29499.5	32570.1	32281.8	35651.1	45594.5	23069.1	23485.6	17734.1	STEAP1B	ENSSSCG00000015301
1979	ENSSSCP00000016226	39144.6	33112.1	29557.4	31772.2	25158.8	27295.9	28156.6	29499.5	32570.1	32281.8	35651.1	45594.5	23069.1	23485.6	17734.1	STEAP1	ENSSSCG00000015301
1980	ENSSSCP00000016227	1.14042e+06	1600004	1.649e+06	1.54643e+06	1.73763e+06	1.75673e+06	1.67081e+06	1.57083e+06	1.64293e+06	1.8314e+06	1.69379e+06	831812	1.65651e+06	1.53713e+06	1.51329e+06	STEAP2	ENSSSCG00000015302
1981	ENSSSCP00000016231	33388.2	32139.4	32494.2	35644.4	30349.9	32054.9	31783.8	30985.6	27114.5	35160.8	34592	42639.5	43312.3	41321.7	32884.1	GTPBP10	ENSSSCG00000015305
1982	ENSSSCP00000016240	0	1.45489e+06	1.1653e+06	1.44674e+06	1.856e+06	1.7575e+06	0	1.25611e+06	1.38599e+06	1.8741e+06	0	0	1.8953e+06	2.26809e+06	1.57162e+06	KRIT1	ENSSSCG00000015313
1983	ENSSSCP00000016253	26425.7	24434.6	21010.9	28067.5	28597.9	30611	0	26667.2	25406.5	33919.5	36379.5	30297.9	36593.4	37892.6	30998.9	COL1A2	ENSSSCG00000015326
1984	ENSSSCP00000016256	0	0	29625.6	27105	0	0	0	27029.6	0	0	31604.7	0	0	0	29965.2	PPP1R9A	ENSSSCG00000015329
1985	ENSSSCP00000016258	90928.4	102890	80442.6	97433.4	116540	92701.8	121666	114573	100714	90670.4	90072.7	66520.8	133224	118991	110096	PON2	ENSSSCG00000015331
1986	ENSSSCP00000016267	704869	847184	921624	1.08447e+06	959711	1.02478e+06	877702	853497	927498	1.01852e+06	1.07953e+06	753284	711152	680304	693363	ASNS	ENSSSCG00000015340	+	+
1987	ENSSSCP00000016272	0	0	13405.4	15064.3	14645	14971.4	14820.4	18933	17053.5	0	13284.4	0	22555.2	0	20679.4	GLCCI1	ENSSSCG00000015345	+
1988	ENSSSCP00000016289	65919	61790.9	63910.7	57195.5	54871.7	55199.5	58772.2	57327.6	55812.6	51557.8	52713.7	57151.4	65093.5	50698	64376.5	ANKMY2	ENSSSCG00000015360
1989	ENSSSCP00000016314	0	106971	113686	0	117225	78677.8	96688.1	103848	116269	115535	0	0	0	0	0	TRA2A	ENSSSCG00000015387
1990	ENSSSCP00000016318	44784.5	59224.3	60954.3	62179.4	77987.8	83422.9	70664.9	57689.3	58197.1	70697.2	67456	74095.9	72156.8	74023.8	67202.8	CROT	ENSSSCG00000015391
1991	ENSSSCP00000016334	82209.3	85155.6	82209.3	81953.1	70138.5	78758.8	29759.4	31764.5	31053.5	64552.7	64261.8	54075.8	42089.2	41555.6	40562.8	GNAI1	ENSSSCG00000015407	+	+	+	+
1992	ENSSSCP00000016341	64552.6	61988.3	58315.9	65300.6	69113.8	64624.1	69873.1	69685.6	62685.8	64792.3	68146.5	59762.8	88963.8	91856.8	91695.5	FAM185A	ENSSSCG00000015414	+	+	+	+
1993	ENSSSCP00000016353	73164.5	75248.5	73338.7	79468.5	82474.2	82150.4	75863.2	77685.5	73711.1	82283.8	85062.7	80079.8	74179.3	73620	76407.2	DNAJC2	ENSSSCG00000015423	+
1994	ENSSSCP00000016354	427156	433679	456834	457067	438385	445260	437231	446344	438399	454915	446008	445672	409915	427460	418649	PSMC2	ENSSSCG00000015424				+
1995	ENSSSCP00000016358	23580.2	29484.4	24369	35111.6	22404.8	22565.6	24379	29065.8	26279.8	26012.9	25811.1	0	28089.5	31530.1	24705.3	ORC5	ENSSSCG00000015427
1996	ENSSSCP00000016360	124934	106110	103597	116885	95787.9	103098	104084	97215.9	98132.5	99190.5	91808.2	131312	107533	100896	101201	PUS7	ENSSSCG00000015428
1997	ENSSSCP00000016361	58135.7	49620.4	51000	54014.1	51058.2	52367.8	51911.3	50039.2	49605.9	54356.6	53835.1	0	40891	49728.6	46675.2	RINT1	ENSSSCG00000015430
1998	ENSSSCP00000016366	108516	100217	100361	95711.1	87716.7	82225	100470	107131	108814	93307.9	97069.2	96965.4	97288.7	87834.1	96824.9	NAMPT	ENSSSCG00000015435
[truncated: 3,497 more rows]
